# Supplementary material for: Phenotypic and Genomic Insights Into Bacillus spp. and Peribacillus spp. of Spanish Olive Groves With Biotechnological Potential
Source: Environ Microbiol Rep. 2024 Nov 27;16(6):e70053. doi: 10.1111/1758-2229.70053 (PMC11602404; doi:10.1111/1758-2229.70053)
Supplement: Supplementary file 2 — Table S1. Prediction of genomic islands in the UJA_MA_369 genome and hypothetical gene annotations. [file EMI4-16-e70053-s002.xlsx]

## Sheet: 369
Island start	Island end	Length	Method	Gene name	Gene ID	Locus	Gene start	Gene end	Strand	Product	External Annotations
327896	400726	72830	Predicted by at least one method			pgaptmp_000344	327896	328387	1	DUF2975 domain-containing protein
327896	400726	72830	Predicted by at least one method			pgaptmp_000345	328398	328622	1	helix-turn-helix transcriptional regulator
327896	400726	72830	Predicted by at least one method			pgaptmp_000346	328818	329150	-1	hypothetical protein
327896	400726	72830	Predicted by at least one method			pgaptmp_000347	329128	330048	-1	IS110 family transposase
327896	400726	72830	Predicted by at least one method			pgaptmp_000348	330553	331002	-1	VanZ family protein
327896	400726	72830	Predicted by at least one method			pgaptmp_000349	332363	334522	1	S8 family serine peptidase
327896	400726	72830	Predicted by at least one method			pgaptmp_000350	334812	335072	1	hypothetical protein
327896	400726	72830	Predicted by at least one method			pgaptmp_000351	335204	335755	1	GNAT family N-acetyltransferase
327896	400726	72830	Predicted by at least one method			pgaptmp_000352	336049	336351	1	metalloregulator ArsR/SmtB family transcription factor
327896	400726	72830	Predicted by at least one method			pgaptmp_000353	336538	337551	1	NAD(P)-dependent alcohol dehydrogenase
327896	400726	72830	Predicted by at least one method			pgaptmp_000354	338052	338477	1	MarR family transcriptional regulator
327896	400726	72830	Predicted by at least one method			pgaptmp_000355	338759	340090	1	NtaA/DmoA family FMN-dependent monooxygenase
327896	400726	72830	Predicted by at least one method		nfsA	pgaptmp_000356	340120	340860	1	oxygen-insensitive NADPH nitroreductase
327896	400726	72830	Predicted by at least one method			pgaptmp_000357	340900	342336	1	DHA2 family efflux MFS transporter permease subunit
327896	400726	72830	Predicted by at least one method			pgaptmp_000358	343384	345174	-1	hybrid sensor histidine kinase/response regulator transcription factor
327896	400726	72830	Predicted by at least one method			pgaptmp_000359	345179	345769	-1	sensor domain-containing protein
327896	400726	72830	Predicted by at least one method			pgaptmp_000360	346528	348321	-1	hybrid sensor histidine kinase/response regulator transcription factor
327896	400726	72830	Predicted by at least one method			pgaptmp_000361	348442	349020	-1	sensor domain-containing protein
327896	400726	72830	Predicted by at least one method			pgaptmp_000362	349501	350862	1	erythromycin esterase family protein
327896	400726	72830	Predicted by at least one method			pgaptmp_000363	350910	351335	1	DUF5643 domain-containing protein
327896	400726	72830	Predicted by at least one method			pgaptmp_000364	352173	352679	1	RNA polymerase sigma factor
327896	400726	72830	Predicted by at least one method			pgaptmp_000365	352663	353637	1	anti sigma factor C-terminal domain-containing protein
327896	400726	72830	Predicted by at least one method			pgaptmp_000366	353949	354236	1	hypothetical protein
327896	400726	72830	Predicted by at least one method			pgaptmp_000367	354911	355189	-1	hypothetical protein
327896	400726	72830	Predicted by at least one method			pgaptmp_000368	355195	356142	-1	IS110 family transposase
327896	400726	72830	Predicted by at least one method			pgaptmp_000369	356532	358325	1	M3 family oligoendopeptidase
327896	400726	72830	Predicted by at least one method			pgaptmp_000370	358368	358838	1	UPF0158 family protein
327896	400726	72830	Predicted by at least one method			pgaptmp_000371	359036	359566	1	AAA family ATPase
327896	400726	72830	Predicted by at least one method			pgaptmp_000372	360279	360950	1	NAD(P)H-dependent oxidoreductase
327896	400726	72830	Predicted by at least one method			pgaptmp_000373	361351	362055	-1	DUF6022 family protein
327896	400726	72830	Predicted by at least one method			pgaptmp_000374	362300	362893	1	TetR/AcrR family transcriptional regulator
327896	400726	72830	Predicted by at least one method			pgaptmp_000375	362983	363136	1	GNAT family N-acetyltransferase
327896	400726	72830	Predicted by at least one method		spoVB	pgaptmp_000376	363582	365021	-1	stage V sporulation protein B
327896	400726	72830	Predicted by at least one method			pgaptmp_000377	364963	365163	-1	oligosaccharide flippase family protein
327896	400726	72830	Predicted by at least one method			pgaptmp_000378	365374	365631	-1	DUF2533 family protein
327896	400726	72830	Predicted by at least one method			pgaptmp_000379	365752	366292	1	recombinase family protein
327896	400726	72830	Predicted by at least one method			pgaptmp_000380	366429	366593	1	hypothetical protein
327896	400726	72830	Predicted by at least one method			pgaptmp_000381	366739	366906	1	hypothetical protein
327896	400726	72830	Predicted by at least one method			pgaptmp_000382	367097	367582	1	GNAT family N-acetyltransferase
327896	400726	72830	Predicted by at least one method			pgaptmp_000383	367775	368314	1	GNAT family protein
327896	400726	72830	Predicted by at least one method			pgaptmp_000384	368496	368960	-1	DUF2690 domain-containing protein
327896	400726	72830	Predicted by at least one method			pgaptmp_000385	369509	370363	1	acetylxylan esterase
327896	400726	72830	Predicted by at least one method			pgaptmp_000386	370598	371088	1	DinB family protein
327896	400726	72830	Predicted by at least one method			pgaptmp_000387	371364	371771	1	GNAT family N-acetyltransferase
327896	400726	72830	Predicted by at least one method			pgaptmp_000388	372102	373304	1	IS110 family transposase
327896	400726	72830	Predicted by at least one method			pgaptmp_000389	373802	374641	-1	MetQ/NlpA family ABC transporter substrate-binding protein
327896	400726	72830	Predicted by at least one method			pgaptmp_000390	374656	374888	-1	ABC transporter permease
327896	400726	72830	Predicted by at least one method			pgaptmp_000391	375573	375674	1	LPXTG cell wall anchor domain-containing protein
327896	400726	72830	Predicted by at least one method			pgaptmp_000392	376032	377346	-1	short-chain fatty acid transporter
327896	400726	72830	Predicted by at least one method			pgaptmp_000393	377639	377830	-1	hypothetical protein
327896	400726	72830	Predicted by at least one method			pgaptmp_000394	378119	378517	-1	transposase
327896	400726	72830	Predicted by at least one method			pgaptmp_000395	378544	378687	-1	hypothetical protein
327896	400726	72830	Predicted by at least one method			pgaptmp_000396	379274	379375	1	LPXTG cell wall anchor domain-containing protein
327896	400726	72830	Predicted by at least one method			pgaptmp_000397	379685	380182	1	LURP-one-related family protein
327896	400726	72830	Predicted by at least one method			pgaptmp_000398	380619	380996	1	hypothetical protein
327896	400726	72830	Predicted by at least one method			pgaptmp_000399	381445	381984	1	sigma-70 family RNA polymerase sigma factor
327896	400726	72830	Predicted by at least one method			pgaptmp_000400	381977	383380	1	DUF4179 domain-containing protein
327896	400726	72830	Predicted by at least one method			pgaptmp_000401	384403	384552	1	hypothetical protein
327896	400726	72830	Predicted by at least one method			pgaptmp_000402	384615	384851	-1	hypothetical protein
327896	400726	72830	Predicted by at least one method			pgaptmp_000403	385090	385374	1	DUF3784 domain-containing protein
327896	400726	72830	Predicted by at least one method			pgaptmp_000404	385697	386131	1	SRPBCC family protein
327896	400726	72830	Predicted by at least one method			pgaptmp_000405	386567	387219	1	transposase
327896	400726	72830	Predicted by at least one method			pgaptmp_000406	387332	387613	1	transposase
327896	400726	72830	Predicted by at least one method			pgaptmp_000407	387955	388140	1	hypothetical protein
327896	400726	72830	Predicted by at least one method			pgaptmp_000408	388137	388640	1	hypothetical protein
327896	400726	72830	Predicted by at least one method			pgaptmp_000409	389094	389744	-1	TetR/AcrR family transcriptional regulator
327896	400726	72830	Predicted by at least one method			pgaptmp_000410	390036	390887	1	SDR family oxidoreductase
327896	400726	72830	Predicted by at least one method			pgaptmp_000411	390887	391039	1	hypothetical protein
327896	400726	72830	Predicted by at least one method			pgaptmp_000412	391456	392370	1	DoxX-like family protein
327896	400726	72830	Predicted by at least one method			pgaptmp_000413	392370	392981	1	DUF4166 domain-containing protein
327896	400726	72830	Predicted by at least one method			pgaptmp_000414	392950	394503	1	YndJ family protein
327896	400726	72830	Predicted by at least one method			pgaptmp_000415	394852	395826	-1	LacI family DNA-binding transcriptional regulator
327896	400726	72830	Predicted by at least one method			pgaptmp_000416	396257	397555	1	sugar ABC transporter substrate-binding protein
327896	400726	72830	Predicted by at least one method			pgaptmp_000417	397567	398511	1	sugar ABC transporter permease
327896	400726	72830	Predicted by at least one method			pgaptmp_000418	398511	399359	1	carbohydrate ABC transporter permease
327896	400726	72830	Predicted by at least one method			pgaptmp_000419	399485	400726	1	MFS transporter
328818	336351	7533	Predicted by at least one method			pgaptmp_000346	328818	329150	-1	hypothetical protein
328818	336351	7533	Predicted by at least one method			pgaptmp_000347	329128	330048	-1	IS110 family transposase
328818	336351	7533	Predicted by at least one method			pgaptmp_000348	330553	331002	-1	VanZ family protein
328818	336351	7533	Predicted by at least one method			pgaptmp_000349	332363	334522	1	S8 family serine peptidase
328818	336351	7533	Predicted by at least one method			pgaptmp_000350	334812	335072	1	hypothetical protein
328818	336351	7533	Predicted by at least one method			pgaptmp_000351	335204	335755	1	GNAT family N-acetyltransferase
328818	336351	7533	Predicted by at least one method			pgaptmp_000352	336049	336351	1	metalloregulator ArsR/SmtB family transcription factor
780938	795316	14378	Predicted by at least one method			pgaptmp_000741	780938	781174	1	hypothetical protein
780938	795316	14378	Predicted by at least one method			pgaptmp_000742	781128	781727	1	peptidoglycan-binding protein
780938	795316	14378	Predicted by at least one method			pgaptmp_000743	781868	782280	1	IS110 family transposase
780938	795316	14378	Predicted by at least one method			pgaptmp_000744	783679	782833	1	IS3 family transposase
780938	795316	14378	Predicted by at least one method			pgaptmp_000745	784896	783386	-1	TrkH family potassium uptake protein
780938	795316	14378	Predicted by at least one method			pgaptmp_000746	786422	783939	-1	TrkA family potassium uptake protein
780938	795316	14378	Predicted by at least one method			pgaptmp_000747	787256	784492	-1	cation:proton antiporter
780938	795316	14378	Predicted by at least one method			pgaptmp_000748	788936	785045	1	alpha/beta hydrolase
780938	795316	14378	Predicted by at least one method			pgaptmp_000749	789964	785598	1	hypothetical protein
780938	795316	14378	Predicted by at least one method			pgaptmp_000750	790748	786151	1	IS110 family transposase
780938	795316	14378	Predicted by at least one method			pgaptmp_000751	792636	786704	1	hypothetical protein
780938	795316	14378	Predicted by at least one method			pgaptmp_000752	793557	787257	1	hypothetical protein
780938	795316	14378	Predicted by at least one method			pgaptmp_000753	794644	787810	1	hypothetical protein
780938	795316	14378	Predicted by at least one method			pgaptmp_000754	794798	788363	1	hypothetical protein
1837717	1968360	130643	Predicted by at least one method		glnA	pgaptmp_001784	1837717	1839051	1	type I glutamate--ammonia ligase
1837717	1968360	130643	Predicted by at least one method			pgaptmp_001785	1839624	1839794	1	hypothetical protein
1837717	1968360	130643	Predicted by at least one method			pgaptmp_001786	1839981	1840379	1	hypothetical protein
1837717	1968360	130643	Predicted by at least one method			pgaptmp_001787	1841294	1842421	-1	Ger(x)C family spore germination protein
1837717	1968360	130643	Predicted by at least one method			pgaptmp_001788	1842418	1843521	-1	GerAB/ArcD/ProY family transporter
1837717	1968360	130643	Predicted by at least one method			pgaptmp_001789	1843502	1845043	-1	spore germination protein
1837717	1968360	130643	Predicted by at least one method			pgaptmp_001790	1845586	1845771	-1	DUF3888 domain-containing protein
1837717	1968360	130643	Predicted by at least one method			pgaptmp_001791	1846378	1846728	-1	DUF4386 domain-containing protein
1837717	1968360	130643	Predicted by at least one method			pgaptmp_001792	1846712	1846930	1	DUF2935 domain-containing protein
1837717	1968360	130643	Predicted by at least one method			pgaptmp_001793	1846993	1847337	1	DUF1259 domain-containing protein
1837717	1968360	130643	Predicted by at least one method			pgaptmp_001794	1847555	1847899	1	YolD-like family protein
1837717	1968360	130643	Predicted by at least one method			pgaptmp_001795	1848064	1849344	-1	ArgE/DapE family deacylase
1837717	1968360	130643	Predicted by at least one method			pgaptmp_001796	1850324	1851796	1	flavin monoamine oxidase family protein
1837717	1968360	130643	Predicted by at least one method			pgaptmp_001797	1851842	1852662	-1	helix-turn-helix domain-containing protein
1837717	1968360	130643	Predicted by at least one method			pgaptmp_001798	1853786	1854412	-1	vanadium-dependent haloperoxidase
1837717	1968360	130643	Predicted by at least one method			pgaptmp_001799	1854790	1855614	1	alpha/beta hydrolase
1837717	1968360	130643	Predicted by at least one method			pgaptmp_001800	1856444	1856725	-1	hypothetical protein
1837717	1968360	130643	Predicted by at least one method			pgaptmp_001801	1857169	1857735	1	histidine phosphatase family protein
1837717	1968360	130643	Predicted by at least one method			pgaptmp_001802	1857802	1858275	1	GNAT family N-acetyltransferase
1837717	1968360	130643	Predicted by at least one method			pgaptmp_001803	1858450	1859031	1	type 1 glutamine amidotransferase family protein
1837717	1968360	130643	Predicted by at least one method			pgaptmp_001804	1859643	1860386	-1	GntR family transcriptional regulator
1837717	1968360	130643	Predicted by at least one method			pgaptmp_001805	1860831	1862048	1	cystathionine gamma-synthase family protein
1837717	1968360	130643	Predicted by at least one method			pgaptmp_001806	1862086	1863126	1	homoserine dehydrogenase
1837717	1968360	130643	Predicted by at least one method			pgaptmp_001807	1863183	1864640	1	aldehyde dehydrogenase family protein
1837717	1968360	130643	Predicted by at least one method			pgaptmp_001808	1864773	1866209	1	amino acid permease
1837717	1968360	130643	Predicted by at least one method			pgaptmp_001809	1866815	1867936	-1	type II asparaginase
1837717	1968360	130643	Predicted by at least one method			pgaptmp_001810	1868259	1868573	-1	hypothetical protein
1837717	1968360	130643	Predicted by at least one method		sda	pgaptmp_001811	1868890	1869042	-1	sporulation histidine kinase inhibitor Sda
1837717	1968360	130643	Predicted by at least one method			pgaptmp_001812	1870238	1871233	1	asparaginase
1837717	1968360	130643	Predicted by at least one method			pgaptmp_001813	1871384	1872817	1	alanine/glycine:cation symporter family protein
1837717	1968360	130643	Predicted by at least one method			pgaptmp_001814	1872948	1873745	1	fumarylacetoacetate hydrolase family protein
1837717	1968360	130643	Predicted by at least one method			pgaptmp_001815	1874137	1874523	1	DoxX family membrane protein
1837717	1968360	130643	Predicted by at least one method			pgaptmp_001816	1874916	1875878	1	L-lactate dehydrogenase
1837717	1968360	130643	Predicted by at least one method			pgaptmp_001817	1875927	1876088	1	L-lactate permease
1837717	1968360	130643	Predicted by at least one method			pgaptmp_001818	1876301	1877872	1	L-lactate permease
1837717	1968360	130643	Predicted by at least one method			pgaptmp_001819	1878519	1878656	1	hypothetical protein
1837717	1968360	130643	Predicted by at least one method			pgaptmp_001820	1878849	1878984	-1	YhjD/YihY/BrkB family envelope integrity protein
1837717	1968360	130643	Predicted by at least one method			pgaptmp_001821	1880435	1881304	-1	SDR family NAD(P)-dependent oxidoreductase
1837717	1968360	130643	Predicted by at least one method			pgaptmp_001822	1881428	1881871	1	MarR family transcriptional regulator
1837717	1968360	130643	Predicted by at least one method			pgaptmp_001823	1882701	1882883	1	hypothetical protein
1837717	1968360	130643	Predicted by at least one method			pgaptmp_001824	1883200	1884459	-1	MFS transporter
1837717	1968360	130643	Predicted by at least one method			pgaptmp_001825	1884757	1885218	1	ester cyclase
1837717	1968360	130643	Predicted by at least one method			pgaptmp_001826	1885259	1885840	1	TetR/AcrR family transcriptional regulator
1837717	1968360	130643	Predicted by at least one method			pgaptmp_001827	1886482	1887839	1	IS1182 family transposase
1837717	1968360	130643	Predicted by at least one method			pgaptmp_001828	1888058	1889149	-1	GerAB/ArcD/ProY family transporter
1837717	1968360	130643	Predicted by at least one method			pgaptmp_001829	1889776	1889946	1	hypothetical protein
1837717	1968360	130643	Predicted by at least one method			pgaptmp_001830	1889995	1890312	1	GyrI-like domain-containing protein
1837717	1968360	130643	Predicted by at least one method			pgaptmp_001831	1890614	1890826	1	hypothetical protein
1837717	1968360	130643	Predicted by at least one method			pgaptmp_001832	1891247	1892149	-1	DMT family transporter
1837717	1968360	130643	Predicted by at least one method			pgaptmp_001833	1892310	1893686	1	PLP-dependent aminotransferase family protein
1837717	1968360	130643	Predicted by at least one method			pgaptmp_001834	1893932	1895101	1	MFS transporter
1837717	1968360	130643	Predicted by at least one method			pgaptmp_001835	1895337	1895651	1	MTH1187 family thiamine-binding protein
1837717	1968360	130643	Predicted by at least one method			pgaptmp_001836	1896040	1896492	-1	hypothetical protein
1837717	1968360	130643	Predicted by at least one method			pgaptmp_001837	1896800	1897177	-1	hypothetical protein
1837717	1968360	130643	Predicted by at least one method			pgaptmp_001838	1897782	1898003	1	hypothetical protein
1837717	1968360	130643	Predicted by at least one method			pgaptmp_001839	1898191	1899255	1	sulfite oxidase
1837717	1968360	130643	Predicted by at least one method			pgaptmp_001840	1899969	1901170	1	IS110 family transposase
1837717	1968360	130643	Predicted by at least one method		phoU	pgaptmp_001841	1901566	1902225	-1	phosphate signaling complex protein PhoU
1837717	1968360	130643	Predicted by at least one method		pstB	pgaptmp_001842	1902271	1903071	-1	phosphate ABC transporter ATP-binding protein PstB
1837717	1968360	130643	Predicted by at least one method		pstA	pgaptmp_001843	1903100	1903978	-1	phosphate ABC transporter permease PstA
1837717	1968360	130643	Predicted by at least one method		pstC	pgaptmp_001844	1903980	1904933	-1	phosphate ABC transporter permease subunit PstC
1837717	1968360	130643	Predicted by at least one method			pgaptmp_001845	1905022	1905993	-1	PstS family phosphate ABC transporter substrate-binding protein
1837717	1968360	130643	Predicted by at least one method			pgaptmp_001846	1906470	1906715	1	FtsW/RodA/SpoVE family cell cycle protein
1837717	1968360	130643	Predicted by at least one method			pgaptmp_001847	1907281	1908555	-1	IS110 family transposase
1837717	1968360	130643	Predicted by at least one method			pgaptmp_001848	1908888	1909049	-1	hypothetical protein
1837717	1968360	130643	Predicted by at least one method			pgaptmp_001849	1909251	1910093	-1	carbonic anhydrase family protein
1837717	1968360	130643	Predicted by at least one method			pgaptmp_001850	1910364	1910591	1	hypothetical protein
1837717	1968360	130643	Predicted by at least one method			pgaptmp_001851	1910679	1911923	1	serine hydrolase domain-containing protein
1837717	1968360	130643	Predicted by at least one method			pgaptmp_001852	1912632	1913909	1	IS110 family transposase
1837717	1968360	130643	Predicted by at least one method			pgaptmp_001853	1914537	1915409	-1	LysR family transcriptional regulator
1837717	1968360	130643	Predicted by at least one method			pgaptmp_001854	1915517	1915903	1	tautomerase family protein
1837717	1968360	130643	Predicted by at least one method			pgaptmp_001855	1915945	1916271	1	carboxymuconolactone decarboxylase family protein
1837717	1968360	130643	Predicted by at least one method			pgaptmp_001856	1916554	1916859	1	NIPSNAP family protein
1837717	1968360	130643	Predicted by at least one method			pgaptmp_001857	1917470	1918126	-1	DJ-1/PfpI family protein
1837717	1968360	130643	Predicted by at least one method			pgaptmp_001858	1918298	1918894	-1	TetR/AcrR family transcriptional regulator
1837717	1968360	130643	Predicted by at least one method			pgaptmp_001859	1919445	1920646	1	IS110 family transposase
1837717	1968360	130643	Predicted by at least one method			pgaptmp_001860	1920950	1922245	1	IS110 family transposase
1837717	1968360	130643	Predicted by at least one method		dfr	pgaptmp_001861	1922676	1923160	1	DfrD/DfrG/DfrK family trimethoprim-resistant dihydrofolate reductase
1837717	1968360	130643	Predicted by at least one method			pgaptmp_001862	1923616	1924248	1	LysE family translocator
1837717	1968360	130643	Predicted by at least one method			pgaptmp_001863	1924581	1925814	-1	IS110 family transposase
1837717	1968360	130643	Predicted by at least one method			pgaptmp_001864	1926148	1926780	-1	MOSC domain-containing protein
1837717	1968360	130643	Predicted by at least one method			pgaptmp_001865	1926979	1927608	-1	LysE family translocator
1837717	1968360	130643	Predicted by at least one method			pgaptmp_001866	1927849	1929270	1	PLP-dependent aminotransferase family protein
1837717	1968360	130643	Predicted by at least one method			pgaptmp_001867	1929553	1930467	-1	LysR family transcriptional regulator
1837717	1968360	130643	Predicted by at least one method			pgaptmp_001868	1930705	1931238	1	cupin domain-containing protein
1837717	1968360	130643	Predicted by at least one method			pgaptmp_001869	1931408	1932211	1	dihydrodipicolinate synthase family protein
1837717	1968360	130643	Predicted by at least one method			pgaptmp_001870	1932306	1932536	1	VOC family protein
1837717	1968360	130643	Predicted by at least one method			pgaptmp_001871	1932684	1932962	-1	hypothetical protein
1837717	1968360	130643	Predicted by at least one method			pgaptmp_001872	1932968	1933915	-1	IS110 family transposase
1837717	1968360	130643	Predicted by at least one method			pgaptmp_001873	1934321	1935598	1	IS110 family transposase
1837717	1968360	130643	Predicted by at least one method			pgaptmp_001874	1936106	1936438	1	hypothetical protein
1837717	1968360	130643	Predicted by at least one method			pgaptmp_001875	1936583	1936729	-1	hypothetical protein
1837717	1968360	130643	Predicted by at least one method			pgaptmp_001876	1937137	1937766	-1	hypothetical protein
1837717	1968360	130643	Predicted by at least one method			pgaptmp_001877	1937769	1938464	-1	YjjG family noncanonical pyrimidine nucleotidase
1837717	1968360	130643	Predicted by at least one method		yeiL	pgaptmp_001878	1938543	1939214	1	transcriptional regulator YeiL
1837717	1968360	130643	Predicted by at least one method			pgaptmp_001879	1939610	1939807	1	hypothetical protein
1837717	1968360	130643	Predicted by at least one method			pgaptmp_001880	1939959	1940306	1	hypothetical protein
1837717	1968360	130643	Predicted by at least one method			pgaptmp_001881	1940652	1940945	1	hypothetical protein
1837717	1968360	130643	Predicted by at least one method			pgaptmp_001882	1941490	1941900	1	YjdF family protein
1837717	1968360	130643	Predicted by at least one method			pgaptmp_001883	1942087	1942587	1	hypothetical protein
1837717	1968360	130643	Predicted by at least one method			pgaptmp_001884	1942772	1943350	1	phosphatase PAP2 family protein
1837717	1968360	130643	Predicted by at least one method			pgaptmp_001885	1943510	1943929	1	hypothetical protein
1837717	1968360	130643	Predicted by at least one method			pgaptmp_001886	1944299	1945469	1	serine hydrolase domain-containing protein
1837717	1968360	130643	Predicted by at least one method			pgaptmp_001887	1946042	1947244	1	IS110 family transposase
1837717	1968360	130643	Predicted by at least one method			pgaptmp_001888	1948079	1948633	1	hypothetical protein
1837717	1968360	130643	Predicted by at least one method			pgaptmp_001889	1949003	1949239	1	acetyltransferase
1837717	1968360	130643	Predicted by at least one method			pgaptmp_001890	1949467	1950060	1	IS110 family transposase
1837717	1968360	130643	Predicted by at least one method			pgaptmp_001891	1950261	1950563	1	IS110 family transposase
1837717	1968360	130643	Predicted by at least one method			pgaptmp_001892	1951352	1951738	1	MarR family transcriptional regulator
1837717	1968360	130643	Predicted by at least one method			pgaptmp_001893	1951790	1952623	1	MBL fold metallo-hydrolase
1837717	1968360	130643	Predicted by at least one method			pgaptmp_001894	1952809	1953463	-1	DJ-1/PfpI family protein
1837717	1968360	130643	Predicted by at least one method			pgaptmp_001895	1953634	1954234	-1	TetR/AcrR family transcriptional regulator
1837717	1968360	130643	Predicted by at least one method			pgaptmp_001896	1954694	1954879	1	DUF192 domain-containing protein
1837717	1968360	130643	Predicted by at least one method			pgaptmp_001897	1955195	1956469	1	IS110 family transposase
1837717	1968360	130643	Predicted by at least one method			pgaptmp_001898	1957084	1957716	1	LysE family translocator
1837717	1968360	130643	Predicted by at least one method			pgaptmp_001899	1958684	1959511	-1	glycerophosphodiester phosphodiesterase family protein
1837717	1968360	130643	Predicted by at least one method			pgaptmp_001900	1959921	1960439	1	DUF2243 domain-containing protein
1837717	1968360	130643	Predicted by at least one method			pgaptmp_001901	1960426	1961253	1	cytochrome c oxidase assembly protein
1837717	1968360	130643	Predicted by at least one method			pgaptmp_001905	1966969	1967820	1	tyrosine-type recombinase/integrase
1837717	1968360	130643	Predicted by at least one method			pgaptmp_001906	1968121	1968360	-1	hypothetical protein
1841294	1847899	6605	Predicted by at least one method			pgaptmp_001787	1841294	1842421	-1	Ger(x)C family spore germination protein
1841294	1847899	6605	Predicted by at least one method			pgaptmp_001788	1842418	1843521	-1	GerAB/ArcD/ProY family transporter
1841294	1847899	6605	Predicted by at least one method			pgaptmp_001789	1843502	1845043	-1	spore germination protein
1841294	1847899	6605	Predicted by at least one method			pgaptmp_001790	1845586	1845771	-1	DUF3888 domain-containing protein
1841294	1847899	6605	Predicted by at least one method			pgaptmp_001791	1846378	1846728	-1	DUF4386 domain-containing protein
1841294	1847899	6605	Predicted by at least one method			pgaptmp_001792	1846712	1846930	1	DUF2935 domain-containing protein
1841294	1847899	6605	Predicted by at least one method			pgaptmp_001793	1846993	1847337	1	DUF1259 domain-containing protein
1841294	1847899	6605	Predicted by at least one method			pgaptmp_001794	1847555	1847899	1	YolD-like family protein
1857169	1863126	5957	Predicted by at least one method			pgaptmp_001801	1857169	1857735	1	histidine phosphatase family protein
1857169	1863126	5957	Predicted by at least one method			pgaptmp_001802	1857802	1858275	1	GNAT family N-acetyltransferase
1857169	1863126	5957	Predicted by at least one method			pgaptmp_001803	1858450	1859031	1	type 1 glutamine amidotransferase family protein
1857169	1863126	5957	Predicted by at least one method			pgaptmp_001804	1859643	1860386	-1	GntR family transcriptional regulator
1857169	1863126	5957	Predicted by at least one method			pgaptmp_001805	1860831	1862048	1	cystathionine gamma-synthase family protein
1857169	1863126	5957	Predicted by at least one method			pgaptmp_001806	1862086	1863126	1	homoserine dehydrogenase
1874137	1881304	7167	Predicted by at least one method			pgaptmp_001815	1874137	1874523	1	DoxX family membrane protein
1874137	1881304	7167	Predicted by at least one method			pgaptmp_001816	1874916	1875878	1	L-lactate dehydrogenase
1874137	1881304	7167	Predicted by at least one method			pgaptmp_001817	1875927	1876088	1	L-lactate permease
1874137	1881304	7167	Predicted by at least one method			pgaptmp_001818	1876301	1877872	1	L-lactate permease
1874137	1881304	7167	Predicted by at least one method			pgaptmp_001819	1878519	1878656	1	hypothetical protein
1874137	1881304	7167	Predicted by at least one method			pgaptmp_001820	1878849	1878984	-1	YhjD/YihY/BrkB family envelope integrity protein
1874137	1881304	7167	Predicted by at least one method			pgaptmp_001821	1880435	1881304	-1	SDR family NAD(P)-dependent oxidoreductase
1924581	1933915	9334	Predicted by at least one method			pgaptmp_001863	1924581	1925814	-1	IS110 family transposase
1924581	1933915	9334	Predicted by at least one method			pgaptmp_001864	1926148	1926780	-1	MOSC domain-containing protein
1924581	1933915	9334	Predicted by at least one method			pgaptmp_001865	1926979	1927608	-1	LysE family translocator
1924581	1933915	9334	Predicted by at least one method			pgaptmp_001866	1927849	1929270	1	PLP-dependent aminotransferase family protein
1924581	1933915	9334	Predicted by at least one method			pgaptmp_001867	1929553	1930467	-1	LysR family transcriptional regulator
1924581	1933915	9334	Predicted by at least one method			pgaptmp_001868	1930705	1931238	1	cupin domain-containing protein
1924581	1933915	9334	Predicted by at least one method			pgaptmp_001869	1931408	1932211	1	dihydrodipicolinate synthase family protein
1924581	1933915	9334	Predicted by at least one method			pgaptmp_001870	1932306	1932536	1	VOC family protein
1924581	1933915	9334	Predicted by at least one method			pgaptmp_001871	1932684	1932962	-1	hypothetical protein
1924581	1933915	9334	Predicted by at least one method			pgaptmp_001872	1932968	1933915	-1	IS110 family transposase
1936583	1943929	7346	Predicted by at least one method			pgaptmp_001875	1936583	1936729	-1	hypothetical protein
1936583	1943929	7346	Predicted by at least one method			pgaptmp_001876	1937137	1937766	-1	hypothetical protein
1936583	1943929	7346	Predicted by at least one method			pgaptmp_001877	1937769	1938464	-1	YjjG family noncanonical pyrimidine nucleotidase
1936583	1943929	7346	Predicted by at least one method		yeiL	pgaptmp_001878	1938543	1939214	1	transcriptional regulator YeiL
1936583	1943929	7346	Predicted by at least one method			pgaptmp_001879	1939610	1939807	1	hypothetical protein
1936583	1943929	7346	Predicted by at least one method			pgaptmp_001880	1939959	1940306	1	hypothetical protein
1936583	1943929	7346	Predicted by at least one method			pgaptmp_001881	1940652	1940945	1	hypothetical protein
1936583	1943929	7346	Predicted by at least one method			pgaptmp_001882	1941490	1941900	1	YjdF family protein
1936583	1943929	7346	Predicted by at least one method			pgaptmp_001883	1942087	1942587	1	hypothetical protein
1936583	1943929	7346	Predicted by at least one method			pgaptmp_001884	1942772	1943350	1	phosphatase PAP2 family protein
1936583	1943929	7346	Predicted by at least one method			pgaptmp_001885	1943510	1943929	1	hypothetical protein
2037030	2041674	4644	Predicted by at least one method			pgaptmp_001970	2037030	2037158	1	IDEAL domain-containing protein
2037030	2041674	4644	Predicted by at least one method			pgaptmp_001971	2037890	2038075	1	hypothetical protein
2037030	2041674	4644	Predicted by at least one method			pgaptmp_001972	2038313	2038510	1	helix-turn-helix transcriptional regulator
2037030	2041674	4644	Predicted by at least one method			pgaptmp_001973	2038558	2038941	1	hypothetical protein
2037030	2041674	4644	Predicted by at least one method			pgaptmp_001974	2039056	2039397	1	hypothetical protein
2037030	2041674	4644	Predicted by at least one method			pgaptmp_001975	2039667	2040386	1	hypothetical protein
2037030	2041674	4644	Predicted by at least one method			pgaptmp_001976	2040758	2041291	1	GNAT family protein
2037030	2041674	4644	Predicted by at least one method			pgaptmp_001977	2041444	2041674	1	hypothetical protein
2037890	2075070	37180	Predicted by at least one method			pgaptmp_001971	2037890	2038075	1	hypothetical protein
2037890	2075070	37180	Predicted by at least one method			pgaptmp_001972	2038313	2038510	1	helix-turn-helix transcriptional regulator
2037890	2075070	37180	Predicted by at least one method			pgaptmp_001973	2038558	2038941	1	hypothetical protein
2037890	2075070	37180	Predicted by at least one method			pgaptmp_001974	2039056	2039397	1	hypothetical protein
2037890	2075070	37180	Predicted by at least one method			pgaptmp_001975	2039667	2040386	1	hypothetical protein
2037890	2075070	37180	Predicted by at least one method			pgaptmp_001976	2040758	2041291	1	GNAT family protein
2037890	2075070	37180	Predicted by at least one method			pgaptmp_001977	2041444	2041674	1	hypothetical protein
2037890	2075070	37180	Predicted by at least one method			pgaptmp_001978	2041834	2043216	-1	cytochrome P450
2037890	2075070	37180	Predicted by at least one method			pgaptmp_001979	2043221	2044285	-1	saccharopine dehydrogenase NADP-binding domain-containing protein
2037890	2075070	37180	Predicted by at least one method			pgaptmp_001980	2044365	2044811	-1	MarR family transcriptional regulator
2037890	2075070	37180	Predicted by at least one method			pgaptmp_001981	2045461	2045604	-1	hypothetical protein
2037890	2075070	37180	Predicted by at least one method			pgaptmp_001982	2046166	2046486	-1	hypothetical protein
2037890	2075070	37180	Predicted by at least one method			pgaptmp_001983	2046634	2046762	-1	ribonuclease
2037890	2075070	37180	Predicted by at least one method			pgaptmp_001984	2047471	2047746	1	hypothetical protein
2037890	2075070	37180	Predicted by at least one method			pgaptmp_001985	2047908	2048423	-1	undecaprenyl-diphosphatase
2037890	2075070	37180	Predicted by at least one method			pgaptmp_001986	2048774	2048950	1	hypothetical protein
2037890	2075070	37180	Predicted by at least one method			pgaptmp_001987	2049535	2049849	-1	universal stress protein
2037890	2075070	37180	Predicted by at least one method		proC	pgaptmp_001988	2050289	2051131	1	pyrroline-5-carboxylate reductase
2037890	2075070	37180	Predicted by at least one method		proB	pgaptmp_001989	2051181	2052296	1	glutamate 5-kinase
2037890	2075070	37180	Predicted by at least one method			pgaptmp_001990	2052315	2053583	1	glutamate-5-semialdehyde dehydrogenase
2037890	2075070	37180	Predicted by at least one method			pgaptmp_001991	2054151	2054675	1	TetR/AcrR family transcriptional regulator
2037890	2075070	37180	Predicted by at least one method			pgaptmp_001992	2054766	2055188	1	DUF3995 domain-containing protein
2037890	2075070	37180	Predicted by at least one method			pgaptmp_001993	2055346	2055840	1	hypothetical protein
2037890	2075070	37180	Predicted by at least one method			pgaptmp_001994	2056437	2056577	1	hypothetical protein
2037890	2075070	37180	Predicted by at least one method			pgaptmp_001995	2056928	2058097	1	serine hydrolase domain-containing protein
2037890	2075070	37180	Predicted by at least one method			pgaptmp_001996	2058497	2058706	1	hypothetical protein
2037890	2075070	37180	Predicted by at least one method			pgaptmp_001997	2059689	2060282	1	hypothetical protein
2037890	2075070	37180	Predicted by at least one method			pgaptmp_001998	2060400	2061326	1	hypothetical protein
2037890	2075070	37180	Predicted by at least one method			pgaptmp_001999	2061548	2062402	1	hypothetical protein
2037890	2075070	37180	Predicted by at least one method			pgaptmp_002000	2062406	2062786	1	hypothetical protein
2037890	2075070	37180	Predicted by at least one method			pgaptmp_002001	2063394	2063642	-1	hypothetical protein
2037890	2075070	37180	Predicted by at least one method			pgaptmp_002002	2064000	2065880	-1	pLS20_p028 family conjugation system transmembrane protein
2037890	2075070	37180	Predicted by at least one method			pgaptmp_002003	2065920	2066342	-1	hypothetical protein
2037890	2075070	37180	Predicted by at least one method			pgaptmp_002004	2066365	2066544	-1	hypothetical protein
2037890	2075070	37180	Predicted by at least one method			pgaptmp_002005	2066909	2067151	1	hypothetical protein
2037890	2075070	37180	Predicted by at least one method			pgaptmp_002006	2067932	2068141	1	hypothetical protein
2037890	2075070	37180	Predicted by at least one method			pgaptmp_002007	2069307	2069951	1	hypothetical protein
2037890	2075070	37180	Predicted by at least one method			pgaptmp_002008	2070796	2070960	1	hypothetical protein
2037890	2075070	37180	Predicted by at least one method			pgaptmp_002009	2071523	2071705	-1	hypothetical protein
2037890	2075070	37180	Predicted by at least one method			pgaptmp_002010	2072702	2073919	-1	cytochrome P450
2037890	2075070	37180	Predicted by at least one method			pgaptmp_002011	2074699	2075070	1	DUF1796 family putative cysteine peptidase
2058497	2071705	13208	Predicted by at least one method			pgaptmp_001996	2058497	2058706	1	hypothetical protein
2058497	2071705	13208	Predicted by at least one method			pgaptmp_001997	2059689	2060282	1	hypothetical protein
2058497	2071705	13208	Predicted by at least one method			pgaptmp_001998	2060400	2061326	1	hypothetical protein
2058497	2071705	13208	Predicted by at least one method			pgaptmp_001999	2061548	2062402	1	hypothetical protein
2058497	2071705	13208	Predicted by at least one method			pgaptmp_002000	2062406	2062786	1	hypothetical protein
2058497	2071705	13208	Predicted by at least one method			pgaptmp_002001	2063394	2063642	-1	hypothetical protein
2058497	2071705	13208	Predicted by at least one method			pgaptmp_002002	2064000	2065880	-1	pLS20_p028 family conjugation system transmembrane protein
2058497	2071705	13208	Predicted by at least one method			pgaptmp_002003	2065920	2066342	-1	hypothetical protein
2058497	2071705	13208	Predicted by at least one method			pgaptmp_002004	2066365	2066544	-1	hypothetical protein
2058497	2071705	13208	Predicted by at least one method			pgaptmp_002005	2066909	2067151	1	hypothetical protein
2058497	2071705	13208	Predicted by at least one method			pgaptmp_002006	2067932	2068141	1	hypothetical protein
2058497	2071705	13208	Predicted by at least one method			pgaptmp_002007	2069307	2069951	1	hypothetical protein
2058497	2071705	13208	Predicted by at least one method			pgaptmp_002008	2070796	2070960	1	hypothetical protein
2058497	2071705	13208	Predicted by at least one method			pgaptmp_002009	2071523	2071705	-1	hypothetical protein
2194612	2198717	4105	Predicted by at least one method		copZ	pgaptmp_002129	2194612	2194818	1	copper chaperone CopZ
2194612	2198717	4105	Predicted by at least one method			pgaptmp_002130	2194892	2197324	1	heavy metal translocating P-type ATPase
2194612	2198717	4105	Predicted by at least one method			pgaptmp_002131	2197429	2198046	1	nitrite reductase
2194612	2198717	4105	Predicted by at least one method			pgaptmp_002132	2198106	2198717	1	YdhK family protein
2204069	2211217	7148	Predicted by at least one method			pgaptmp_002138	2204069	2204521	1	OsmC family protein
2204069	2211217	7148	Predicted by at least one method			pgaptmp_002139	2204890	2205225	1	thioredoxin family protein
2204069	2211217	7148	Predicted by at least one method			pgaptmp_002140	2205613	2206473	1	alpha/beta hydrolase
2204069	2211217	7148	Predicted by at least one method			pgaptmp_002141	2206734	2207023	1	transposase
2204069	2211217	7148	Predicted by at least one method			pgaptmp_002142	2207464	2208786	-1	citrate:proton symporter
2204069	2211217	7148	Predicted by at least one method			pgaptmp_002143	2209183	2210310	-1	AbrB family transcriptional regulator
2204069	2211217	7148	Predicted by at least one method			pgaptmp_002144	2210357	2211217	-1	LysR family transcriptional regulator
2515558	2559417	43859	Predicted by at least one method			pgaptmp_002429	2515558	2516079	1	hypothetical protein
2515558	2559417	43859	Predicted by at least one method			pgaptmp_002430	2516240	2516800	1	DUF6037 family protein
2515558	2559417	43859	Predicted by at least one method			pgaptmp_002431	2516962	2517228	1	DUF6173 family protein
2515558	2559417	43859	Predicted by at least one method			pgaptmp_002432	2517441	2517887	1	hypothetical protein
2515558	2559417	43859	Predicted by at least one method			pgaptmp_002433	2517966	2518235	-1	hypothetical protein
2515558	2559417	43859	Predicted by at least one method			pgaptmp_002434	2518397	2518834	1	DUF1232 domain-containing protein
2515558	2559417	43859	Predicted by at least one method			pgaptmp_002435	2518907	2519071	-1	hypothetical protein
2515558	2559417	43859	Predicted by at least one method			pgaptmp_002436	2519790	2520002	1	hypothetical protein
2515558	2559417	43859	Predicted by at least one method			pgaptmp_002437	2520030	2520317	1	M15 family metallopeptidase
2515558	2559417	43859	Predicted by at least one method			pgaptmp_002438	2520444	2520974	-1	hypothetical protein
2515558	2559417	43859	Predicted by at least one method			pgaptmp_002439	2521136	2521396	1	hypothetical protein
2515558	2559417	43859	Predicted by at least one method			pgaptmp_002440	2521707	2521877	1	SPOR domain-containing protein
2515558	2559417	43859	Predicted by at least one method			pgaptmp_002441	2522438	2523169	1	hypothetical protein
2515558	2559417	43859	Predicted by at least one method			pgaptmp_002442	2523182	2523406	1	hypothetical protein
2515558	2559417	43859	Predicted by at least one method			pgaptmp_002443	2524340	2524492	1	hypothetical protein
2515558	2559417	43859	Predicted by at least one method			pgaptmp_002444	2524604	2524876	1	hypothetical protein
2515558	2559417	43859	Predicted by at least one method			pgaptmp_002445	2525038	2525562	-1	DUF3898 domain-containing protein
2515558	2559417	43859	Predicted by at least one method			pgaptmp_002446	2525623	2526756	-1	tyrosine-type recombinase/integrase
2515558	2559417	43859	Predicted by at least one method			pgaptmp_002447	2527240	2527737	1	hypothetical protein
2515558	2559417	43859	Predicted by at least one method			pgaptmp_002448	2527799	2528848	1	HNH endonuclease
2515558	2559417	43859	Predicted by at least one method			pgaptmp_002449	2529152	2529811	1	hypothetical protein
2515558	2559417	43859	Predicted by at least one method			pgaptmp_002450	2530168	2530536	1	hypothetical protein
2515558	2559417	43859	Predicted by at least one method			pgaptmp_002451	2530634	2531149	1	hypothetical protein
2515558	2559417	43859	Predicted by at least one method			pgaptmp_002452	2531226	2531420	1	hemolysin XhlA family protein
2515558	2559417	43859	Predicted by at least one method			pgaptmp_002453	2531423	2531605	1	holin
2515558	2559417	43859	Predicted by at least one method			pgaptmp_002454	2531631	2532293	1	N-acetylmuramoyl-L-alanine amidase
2515558	2559417	43859	Predicted by at least one method			pgaptmp_002455	2532357	2533004	-1	hypothetical protein
2515558	2559417	43859	Predicted by at least one method			pgaptmp_002456	2533058	2533300	-1	3-ketosteroid-delta-1-dehydrogenase
2515558	2559417	43859	Predicted by at least one method			pgaptmp_002457	2533572	2534225	-1	hypothetical protein
2515558	2559417	43859	Predicted by at least one method			pgaptmp_002458	2534320	2535000	-1	hypothetical protein
2515558	2559417	43859	Predicted by at least one method			pgaptmp_002459	2534984	2535466	-1	hypothetical protein
2515558	2559417	43859	Predicted by at least one method			pgaptmp_002460	2536060	2536401	-1	hypothetical protein
2515558	2559417	43859	Predicted by at least one method			pgaptmp_002461	2536714	2537139	1	DUF559 domain-containing protein
2515558	2559417	43859	Predicted by at least one method			pgaptmp_002462	2537180	2537437	1	hypothetical protein
2515558	2559417	43859	Predicted by at least one method			pgaptmp_002463	2537525	2537863	1	YolD-like family protein
2515558	2559417	43859	Predicted by at least one method			pgaptmp_002464	2538455	2538988	-1	hypothetical protein
2515558	2559417	43859	Predicted by at least one method			pgaptmp_002465	2539067	2539324	1	hypothetical protein
2515558	2559417	43859	Predicted by at least one method			pgaptmp_002466	2539361	2539702	1	hypothetical protein
2515558	2559417	43859	Predicted by at least one method			pgaptmp_002467	2539710	2539862	1	hypothetical protein
2515558	2559417	43859	Predicted by at least one method			pgaptmp_002468	2540103	2540312	1	hypothetical protein
2515558	2559417	43859	Predicted by at least one method			pgaptmp_002469	2540339	2540521	1	hypothetical protein
2515558	2559417	43859	Predicted by at least one method			pgaptmp_002470	2540628	2540843	-1	helix-turn-helix transcriptional regulator
2515558	2559417	43859	Predicted by at least one method			pgaptmp_002471	2541040	2541357	1	hypothetical protein
2515558	2559417	43859	Predicted by at least one method			pgaptmp_002472	2541761	2542285	-1	DUF3898 domain-containing protein
2515558	2559417	43859	Predicted by at least one method			pgaptmp_002473	2542379	2543500	-1	site-specific integrase
2515558	2559417	43859	Predicted by at least one method			pgaptmp_002474	2543641	2543844	1	helix-turn-helix transcriptional regulator
2515558	2559417	43859	Predicted by at least one method			pgaptmp_002475	2544010	2544480	-1	hypothetical protein
2515558	2559417	43859	Predicted by at least one method			pgaptmp_002476	2544942	2545265	1	hypothetical protein
2515558	2559417	43859	Predicted by at least one method			pgaptmp_002477	2545278	2546441	1	FtsK/SpoIIIE domain-containing protein
2515558	2559417	43859	Predicted by at least one method			pgaptmp_002478	2546428	2547087	1	hypothetical protein
2515558	2559417	43859	Predicted by at least one method			pgaptmp_002479	2547350	2548201	1	DUF6602 domain-containing protein
2515558	2559417	43859	Predicted by at least one method			pgaptmp_002480	2548384	2548545	-1	hypothetical protein
2515558	2559417	43859	Predicted by at least one method			pgaptmp_002481	2548743	2548997	-1	helix-turn-helix transcriptional regulator
2515558	2559417	43859	Predicted by at least one method			pgaptmp_002482	2549857	2550702	1	hypothetical protein
2515558	2559417	43859	Predicted by at least one method			pgaptmp_002483	2551244	2551804	1	hypothetical protein
2515558	2559417	43859	Predicted by at least one method			pgaptmp_002484	2551999	2552688	1	hypothetical protein
2515558	2559417	43859	Predicted by at least one method			pgaptmp_002485	2552752	2552973	1	hypothetical protein
2515558	2559417	43859	Predicted by at least one method			pgaptmp_002486	2553108	2553539	1	HNH endonuclease signature motif containing protein
2515558	2559417	43859	Predicted by at least one method			pgaptmp_002487	2553586	2554359	1	hypothetical protein
2515558	2559417	43859	Predicted by at least one method			pgaptmp_002488	2554408	2554947	1	hypothetical protein
2515558	2559417	43859	Predicted by at least one method			pgaptmp_002489	2554917	2555360	1	phBC6A51 family helix-turn-helix protein
2515558	2559417	43859	Predicted by at least one method			pgaptmp_002490	2555379	2555657	1	hypothetical protein
2515558	2559417	43859	Predicted by at least one method			pgaptmp_002491	2555796	2556113	1	hypothetical protein
2515558	2559417	43859	Predicted by at least one method			pgaptmp_002492	2556114	2557628	1	hypothetical protein
2515558	2559417	43859	Predicted by at least one method			pgaptmp_002493	2557762	2558712	1	hypothetical protein
2515558	2559417	43859	Predicted by at least one method			pgaptmp_002494	2558815	2559153	1	YolD-like family protein
2515558	2559417	43859	Predicted by at least one method			pgaptmp_002495	2559229	2559417	1	hypothetical protein
2522438	2531149	8711	Predicted by at least one method			pgaptmp_002441	2522438	2523169	1	hypothetical protein
2522438	2531149	8711	Predicted by at least one method			pgaptmp_002442	2523182	2523406	1	hypothetical protein
2522438	2531149	8711	Predicted by at least one method			pgaptmp_002443	2524340	2524492	1	hypothetical protein
2522438	2531149	8711	Predicted by at least one method			pgaptmp_002444	2524604	2524876	1	hypothetical protein
2522438	2531149	8711	Predicted by at least one method			pgaptmp_002445	2525038	2525562	-1	DUF3898 domain-containing protein
2522438	2531149	8711	Predicted by at least one method			pgaptmp_002446	2525623	2526756	-1	tyrosine-type recombinase/integrase
2522438	2531149	8711	Predicted by at least one method			pgaptmp_002447	2527240	2527737	1	hypothetical protein
2522438	2531149	8711	Predicted by at least one method			pgaptmp_002448	2527799	2528848	1	HNH endonuclease
2522438	2531149	8711	Predicted by at least one method			pgaptmp_002449	2529152	2529811	1	hypothetical protein
2522438	2531149	8711	Predicted by at least one method			pgaptmp_002450	2530168	2530536	1	hypothetical protein
2522438	2531149	8711	Predicted by at least one method			pgaptmp_002451	2530634	2531149	1	hypothetical protein
2533058	2540843	7785	Predicted by at least one method			pgaptmp_002456	2533058	2533300	-1	3-ketosteroid-delta-1-dehydrogenase
2533058	2540843	7785	Predicted by at least one method			pgaptmp_002457	2533572	2534225	-1	hypothetical protein
2533058	2540843	7785	Predicted by at least one method			pgaptmp_002458	2534320	2535000	-1	hypothetical protein
2533058	2540843	7785	Predicted by at least one method			pgaptmp_002459	2534984	2535466	-1	hypothetical protein
2533058	2540843	7785	Predicted by at least one method			pgaptmp_002460	2536060	2536401	-1	hypothetical protein
2533058	2540843	7785	Predicted by at least one method			pgaptmp_002461	2536714	2537139	1	DUF559 domain-containing protein
2533058	2540843	7785	Predicted by at least one method			pgaptmp_002462	2537180	2537437	1	hypothetical protein
2533058	2540843	7785	Predicted by at least one method			pgaptmp_002463	2537525	2537863	1	YolD-like family protein
2533058	2540843	7785	Predicted by at least one method			pgaptmp_002464	2538455	2538988	-1	hypothetical protein
2533058	2540843	7785	Predicted by at least one method			pgaptmp_002465	2539067	2539324	1	hypothetical protein
2533058	2540843	7785	Predicted by at least one method			pgaptmp_002466	2539361	2539702	1	hypothetical protein
2533058	2540843	7785	Predicted by at least one method			pgaptmp_002467	2539710	2539862	1	hypothetical protein
2533058	2540843	7785	Predicted by at least one method			pgaptmp_002468	2540103	2540312	1	hypothetical protein
2533058	2540843	7785	Predicted by at least one method			pgaptmp_002469	2540339	2540521	1	hypothetical protein
2533058	2540843	7785	Predicted by at least one method			pgaptmp_002470	2540628	2540843	-1	helix-turn-helix transcriptional regulator
2627427	2658763	31336	Predicted by at least one method			pgaptmp_002562	2627427	2627774	1	hypothetical protein
2627427	2658763	31336	Predicted by at least one method			pgaptmp_002563	2628338	2629477	1	stage II sporulation protein P
2627427	2658763	31336	Predicted by at least one method			pgaptmp_002564	2630201	2631463	1	D-alanyl-D-alanine carboxypeptidase family protein
2627427	2658763	31336	Predicted by at least one method			pgaptmp_002565	2631716	2632018	1	AbrB/MazE/SpoVT family DNA-binding domain-containing protein
2627427	2658763	31336	Predicted by at least one method			pgaptmp_002566	2632249	2632695	1	zinc ABC transporter substrate-binding protein
2627427	2658763	31336	Predicted by at least one method			pgaptmp_002567	2632772	2634358	-1	multicopper oxidase family protein
2627427	2658763	31336	Predicted by at least one method			pgaptmp_002568	2634698	2635513	1	ZIP family metal transporter
2627427	2658763	31336	Predicted by at least one method			pgaptmp_002569	2635808	2637150	-1	IS3 family transposase
2627427	2658763	31336	Predicted by at least one method			pgaptmp_002570	2638085	2638636	1	TlpA disulfide reductase family protein
2627427	2658763	31336	Predicted by at least one method			pgaptmp_002571	2639801	2640607	1	plastocyanin/azurin family copper-binding protein
2627427	2658763	31336	Predicted by at least one method			pgaptmp_002572	2640942	2641270	-1	four-helix bundle copper-binding protein
2627427	2658763	31336	Predicted by at least one method			pgaptmp_002573	2641424	2642797	1	HAMP domain-containing sensor histidine kinase
2627427	2658763	31336	Predicted by at least one method			pgaptmp_002574	2642797	2643474	1	response regulator transcription factor
2627427	2658763	31336	Predicted by at least one method			pgaptmp_002575	2643533	2644453	1	F510_1955 family glycosylhydrolase
2627427	2658763	31336	Predicted by at least one method			pgaptmp_002576	2644548	2645150	1	YdhK family protein
2627427	2658763	31336	Predicted by at least one method			pgaptmp_002577	2645809	2646012	1	hypothetical protein
2627427	2658763	31336	Predicted by at least one method			pgaptmp_002578	2646058	2646189	-1	IS1595 family transposase
2627427	2658763	31336	Predicted by at least one method			pgaptmp_002579	2646463	2647161	1	response regulator transcription factor
2627427	2658763	31336	Predicted by at least one method			pgaptmp_002580	2647158	2648555	1	HAMP domain-containing sensor histidine kinase
2627427	2658763	31336	Predicted by at least one method			pgaptmp_002581	2648818	2648931	-1	DUF1541 domain-containing protein
2627427	2658763	31336	Predicted by at least one method		asnB	pgaptmp_002582	2648944	2650839	-1	asparagine synthase (glutamine-hydrolyzing)
2627427	2658763	31336	Predicted by at least one method			pgaptmp_002583	2651125	2651802	1	NlpC/P60 family protein
2627427	2658763	31336	Predicted by at least one method			pgaptmp_002584	2652086	2652427	1	metal-sensitive transcriptional regulator
2627427	2658763	31336	Predicted by at least one method		copZ	pgaptmp_002585	2652444	2652650	1	copper chaperone CopZ
2627427	2658763	31336	Predicted by at least one method		copZ	pgaptmp_002586	2652770	2652976	1	copper chaperone CopZ
2627427	2658763	31336	Predicted by at least one method		copZ	pgaptmp_002587	2653095	2653304	1	copper chaperone CopZ
2627427	2658763	31336	Predicted by at least one method			pgaptmp_002588	2653428	2655848	1	heavy metal translocating P-type ATPase
2627427	2658763	31336	Predicted by at least one method			pgaptmp_002589	2655876	2656739	1	hypothetical protein
2627427	2658763	31336	Predicted by at least one method			pgaptmp_002590	2656761	2657093	1	(2Fe-2S) ferredoxin domain-containing protein
2627427	2658763	31336	Predicted by at least one method			pgaptmp_002591	2657501	2658763	1	HAMP domain-containing sensor histidine kinase
3104467	3161558	57091	Predicted by at least one method			pgaptmp_002992	3104467	3106083	-1	FMN-binding glutamate synthase family protein
3104467	3161558	57091	Predicted by at least one method			pgaptmp_002993	3106131	3106760	-1	NAD(P)H-binding protein
3104467	3161558	57091	Predicted by at least one method			pgaptmp_002994	3107438	3107620	-1	YolD-like family protein
3104467	3161558	57091	Predicted by at least one method			pgaptmp_002995	3108418	3109533	-1	SPFH domain-containing protein
3104467	3161558	57091	Predicted by at least one method			pgaptmp_002996	3109753	3109932	-1	hypothetical protein
3104467	3161558	57091	Predicted by at least one method			pgaptmp_002997	3109977	3110162	1	DUF6176 family protein
3104467	3161558	57091	Predicted by at least one method			pgaptmp_002998	3110873	3111127	1	hypothetical protein
3104467	3161558	57091	Predicted by at least one method			pgaptmp_002999	3111670	3112332	1	hypothetical protein
3104467	3161558	57091	Predicted by at least one method			pgaptmp_003000	3112457	3112852	-1	DUF6241 domain-containing protein
3104467	3161558	57091	Predicted by at least one method			pgaptmp_003001	3113740	3114057	-1	hypothetical protein
3104467	3161558	57091	Predicted by at least one method			pgaptmp_003002	3114228	3114826	-1	tyrosine-type recombinase/integrase
3104467	3161558	57091	Predicted by at least one method			pgaptmp_003003	3114890	3115150	-1	hypothetical protein
3104467	3161558	57091	Predicted by at least one method			pgaptmp_003004	3115700	3118144	-1	UvrD-helicase domain-containing protein
3104467	3161558	57091	Predicted by at least one method			pgaptmp_003005	3119041	3120171	1	tyrosine-type recombinase/integrase
3104467	3161558	57091	Predicted by at least one method			pgaptmp_003006	3120164	3122296	1	tyrosine-type recombinase/integrase
3104467	3161558	57091	Predicted by at least one method			pgaptmp_003007	3122289	3122669	1	DUF6262 family protein
3104467	3161558	57091	Predicted by at least one method			pgaptmp_003008	3122819	3124036	-1	IS110 family transposase
3104467	3161558	57091	Predicted by at least one method			pgaptmp_003009	3124402	3125676	1	IS110 family transposase
3104467	3161558	57091	Predicted by at least one method			pgaptmp_003010	3126838	3127398	-1	hypothetical protein
3104467	3161558	57091	Predicted by at least one method			pgaptmp_003011	3127373	3127900	-1	hypothetical protein
3104467	3161558	57091	Predicted by at least one method			pgaptmp_003012	3128319	3131411	-1	peptidoglycan-binding domain-containing protein
3104467	3161558	57091	Predicted by at least one method			pgaptmp_003013	3131757	3132023	1	hypothetical protein
3104467	3161558	57091	Predicted by at least one method			pgaptmp_003014	3132245	3132454	1	hypothetical protein
3104467	3161558	57091	Predicted by at least one method			pgaptmp_003015	3132697	3134145	1	hypothetical protein
3104467	3161558	57091	Predicted by at least one method			pgaptmp_003016	3134338	3134820	-1	hypothetical protein
3104467	3161558	57091	Predicted by at least one method			pgaptmp_003017	3134897	3135148	-1	hypothetical protein
3104467	3161558	57091	Predicted by at least one method			pgaptmp_003018	3135148	3135660	-1	recombinase family protein
3104467	3161558	57091	Predicted by at least one method			pgaptmp_003019	3136443	3137762	-1	short-chain fatty acid transporter
3104467	3161558	57091	Predicted by at least one method			pgaptmp_003020	3138069	3138830	1	restriction endonuclease
3104467	3161558	57091	Predicted by at least one method			pgaptmp_003021	3138988	3139587	-1	hypothetical protein
3104467	3161558	57091	Predicted by at least one method			pgaptmp_003022	3140063	3140398	1	helix-turn-helix transcriptional regulator
3104467	3161558	57091	Predicted by at least one method			pgaptmp_003023	3140649	3141413	-1	hypothetical protein
3104467	3161558	57091	Predicted by at least one method			pgaptmp_003024	3141632	3142240	1	hypothetical protein
3104467	3161558	57091	Predicted by at least one method			pgaptmp_003025	3142466	3143032	1	recombinase family protein
3104467	3161558	57091	Predicted by at least one method			pgaptmp_003026	3143111	3143656	1	DUF1697 domain-containing protein
3104467	3161558	57091	Predicted by at least one method			pgaptmp_003027	3144819	3145073	-1	hypothetical protein
3104467	3161558	57091	Predicted by at least one method			pgaptmp_003028	3145636	3145812	-1	Sec23/Sec24 zinc finger-containing protein
3104467	3161558	57091	Predicted by at least one method			pgaptmp_003029	3145936	3146166	-1	hypothetical protein
3104467	3161558	57091	Predicted by at least one method			pgaptmp_003030	3146496	3147407	-1	restriction endonuclease
3104467	3161558	57091	Predicted by at least one method			pgaptmp_003031	3148067	3148723	-1	hypothetical protein
3104467	3161558	57091	Predicted by at least one method			pgaptmp_003032	3149180	3149314	-1	hypothetical protein
3104467	3161558	57091	Predicted by at least one method			pgaptmp_003033	3149506	3150021	-1	tetratricopeptide repeat protein
3104467	3161558	57091	Predicted by at least one method			pgaptmp_003034	3150919	3151512	-1	hypothetical protein
3104467	3161558	57091	Predicted by at least one method			pgaptmp_003035	3151521	3151751	-1	hypothetical protein
3104467	3161558	57091	Predicted by at least one method			pgaptmp_003036	3152345	3153196	-1	hypothetical protein
3104467	3161558	57091	Predicted by at least one method			pgaptmp_003037	3153221	3155830	-1	hypothetical protein
3104467	3161558	57091	Predicted by at least one method		herA	pgaptmp_003038	3156133	3157854	-1	anti-phage-associated helicase HerA
3104467	3161558	57091	Predicted by at least one method			pgaptmp_003039	3157963	3159066	-1	DUF4297 family anti-phage-associated protein
3104467	3161558	57091	Predicted by at least one method			pgaptmp_003040	3159716	3159948	-1	IS3 family transposase
3104467	3161558	57091	Predicted by at least one method			pgaptmp_003041	3160119	3161558	-1	6-phospho-beta-glucosidase
3113740	3122296	8556	Predicted by at least one method			pgaptmp_003001	3113740	3114057	-1	hypothetical protein
3113740	3122296	8556	Predicted by at least one method			pgaptmp_003002	3114228	3114826	-1	tyrosine-type recombinase/integrase
3113740	3122296	8556	Predicted by at least one method			pgaptmp_003003	3114890	3115150	-1	hypothetical protein
3113740	3122296	8556	Predicted by at least one method			pgaptmp_003004	3115700	3118144	-1	UvrD-helicase domain-containing protein
3113740	3122296	8556	Predicted by at least one method			pgaptmp_003005	3119041	3120171	1	tyrosine-type recombinase/integrase
3113740	3122296	8556	Predicted by at least one method			pgaptmp_003006	3120164	3122296	1	tyrosine-type recombinase/integrase
3113740	3122296	8556	Predicted by at least one method			pgaptmp_003007	3122289	3122669	1	DUF6262 family protein
3132697	3159948	27251	Predicted by at least one method			pgaptmp_003015	3132697	3134145	1	hypothetical protein
3132697	3159948	27251	Predicted by at least one method			pgaptmp_003016	3134338	3134820	-1	hypothetical protein
3132697	3159948	27251	Predicted by at least one method			pgaptmp_003017	3134897	3135148	-1	hypothetical protein
3132697	3159948	27251	Predicted by at least one method			pgaptmp_003018	3135148	3135660	-1	recombinase family protein
3132697	3159948	27251	Predicted by at least one method			pgaptmp_003019	3136443	3137762	-1	short-chain fatty acid transporter
3132697	3159948	27251	Predicted by at least one method			pgaptmp_003020	3138069	3138830	1	restriction endonuclease
3132697	3159948	27251	Predicted by at least one method			pgaptmp_003021	3138988	3139587	-1	hypothetical protein
3132697	3159948	27251	Predicted by at least one method			pgaptmp_003022	3140063	3140398	1	helix-turn-helix transcriptional regulator
3132697	3159948	27251	Predicted by at least one method			pgaptmp_003023	3140649	3141413	-1	hypothetical protein
3132697	3159948	27251	Predicted by at least one method			pgaptmp_003024	3141632	3142240	1	hypothetical protein
3132697	3159948	27251	Predicted by at least one method			pgaptmp_003025	3142466	3143032	1	recombinase family protein
3132697	3159948	27251	Predicted by at least one method			pgaptmp_003026	3143111	3143656	1	DUF1697 domain-containing protein
3132697	3159948	27251	Predicted by at least one method			pgaptmp_003027	3144819	3145073	-1	hypothetical protein
3132697	3159948	27251	Predicted by at least one method			pgaptmp_003028	3145636	3145812	-1	Sec23/Sec24 zinc finger-containing protein
3132697	3159948	27251	Predicted by at least one method			pgaptmp_003029	3145936	3146166	-1	hypothetical protein
3132697	3159948	27251	Predicted by at least one method			pgaptmp_003030	3146496	3147407	-1	restriction endonuclease
3132697	3159948	27251	Predicted by at least one method			pgaptmp_003031	3148067	3148723	-1	hypothetical protein
3132697	3159948	27251	Predicted by at least one method			pgaptmp_003032	3149180	3149314	-1	hypothetical protein
3132697	3159948	27251	Predicted by at least one method			pgaptmp_003033	3149506	3150021	-1	tetratricopeptide repeat protein
3132697	3159948	27251	Predicted by at least one method			pgaptmp_003034	3150919	3151512	-1	hypothetical protein
3132697	3159948	27251	Predicted by at least one method			pgaptmp_003035	3151521	3151751	-1	hypothetical protein
3132697	3159948	27251	Predicted by at least one method			pgaptmp_003036	3152345	3153196	-1	hypothetical protein
3132697	3159948	27251	Predicted by at least one method			pgaptmp_003037	3153221	3155830	-1	hypothetical protein
3132697	3159948	27251	Predicted by at least one method		herA	pgaptmp_003038	3156133	3157854	-1	anti-phage-associated helicase HerA
3132697	3159948	27251	Predicted by at least one method			pgaptmp_003039	3157963	3159066	-1	DUF4297 family anti-phage-associated protein
3132697	3159948	27251	Predicted by at least one method			pgaptmp_003040	3159716	3159948	-1	IS3 family transposase
3192542	3223884	31342	Predicted by at least one method			pgaptmp_003072	3192542	3193480	-1	alpha/beta hydrolase
3192542	3223884	31342	Predicted by at least one method			pgaptmp_003073	3193686	3194276	-1	DMT family transporter
3192542	3223884	31342	Predicted by at least one method			pgaptmp_003074	3194540	3195460	-1	DMT family transporter
3192542	3223884	31342	Predicted by at least one method			pgaptmp_003075	3195581	3195748	-1	hypothetical protein
3192542	3223884	31342	Predicted by at least one method			pgaptmp_003076	3196088	3196696	1	IS110 family transposase
3192542	3223884	31342	Predicted by at least one method			pgaptmp_003077	3196666	3197010	1	transposase
3192542	3223884	31342	Predicted by at least one method			pgaptmp_003078	3196988	3197320	1	hypothetical protein
3192542	3223884	31342	Predicted by at least one method			pgaptmp_003079	3197585	3198130	-1	GrpB family protein
3192542	3223884	31342	Predicted by at least one method			pgaptmp_003080	3198662	3199519	1	caspase family protein
3192542	3223884	31342	Predicted by at least one method			pgaptmp_003081	3200006	3200983	-1	hypothetical protein
3192542	3223884	31342	Predicted by at least one method			pgaptmp_003082	3201049	3201912	-1	hypothetical protein
3192542	3223884	31342	Predicted by at least one method			pgaptmp_003083	3202422	3202814	-1	YciI family protein
3192542	3223884	31342	Predicted by at least one method			pgaptmp_003084	3202993	3203388	-1	YciI family protein
3192542	3223884	31342	Predicted by at least one method			pgaptmp_003085	3204118	3204853	1	IS66 family transposase
3192542	3223884	31342	Predicted by at least one method			pgaptmp_003086	3205160	3205348	-1	site-specific DNA-methyltransferase
3192542	3223884	31342	Predicted by at least one method			pgaptmp_003087	3205605	3206556	-1	flotillin domain-containing protein
3192542	3223884	31342	Predicted by at least one method			pgaptmp_003088	3206906	3207166	1	histidine phosphatase family protein
3192542	3223884	31342	Predicted by at least one method			pgaptmp_003089	3207359	3208135	-1	adenylate/guanylate cyclase domain-containing protein
3192542	3223884	31342	Predicted by at least one method			pgaptmp_003090	3208158	3209654	-1	adenylate/guanylate cyclase domain-containing protein
3192542	3223884	31342	Predicted by at least one method			pgaptmp_003091	3209822	3210412	1	Pycsar system effector family protein
3192542	3223884	31342	Predicted by at least one method			pgaptmp_003092	3210774	3210857	1	ATP-dependent DNA ligase
3192542	3223884	31342	Predicted by at least one method			pgaptmp_003093	3211042	3211380	1	hypothetical protein
3192542	3223884	31342	Predicted by at least one method			pgaptmp_003094	3211543	3213210	-1	DUF262 domain-containing HNH endonuclease family protein
3192542	3223884	31342	Predicted by at least one method			pgaptmp_003095	3213387	3213689	1	helix-turn-helix transcriptional regulator
3192542	3223884	31342	Predicted by at least one method			pgaptmp_003096	3214697	3215419	-1	site-specific DNA-methyltransferase
3192542	3223884	31342	Predicted by at least one method			pgaptmp_003097	3215871	3216602	-1	hypothetical protein
3192542	3223884	31342	Predicted by at least one method			pgaptmp_003098	3216562	3218436	-1	hypothetical protein
3192542	3223884	31342	Predicted by at least one method			pgaptmp_003099	3218414	3221008	-1	hypothetical protein
3192542	3223884	31342	Predicted by at least one method			pgaptmp_003100	3220998	3222371	-1	hypothetical protein
3192542	3223884	31342	Predicted by at least one method			pgaptmp_003101	3222922	3223344	-1	SPFH domain-containing protein
3192542	3223884	31342	Predicted by at least one method			pgaptmp_003102	3223366	3223884	-1	NfeD family protein
3213387	3222371	8984	Predicted by at least one method			pgaptmp_003095	3213387	3213689	1	helix-turn-helix transcriptional regulator
3213387	3222371	8984	Predicted by at least one method			pgaptmp_003096	3214697	3215419	-1	site-specific DNA-methyltransferase
3213387	3222371	8984	Predicted by at least one method			pgaptmp_003097	3215871	3216602	-1	hypothetical protein
3213387	3222371	8984	Predicted by at least one method			pgaptmp_003098	3216562	3218436	-1	hypothetical protein
3213387	3222371	8984	Predicted by at least one method			pgaptmp_003099	3218414	3221008	-1	hypothetical protein
3213387	3222371	8984	Predicted by at least one method			pgaptmp_003100	3220998	3222371	-1	hypothetical protein
3360470	3366193	5723	Predicted by at least one method			pgaptmp_003242	3360470	3360898	-1	MarR family transcriptional regulator
3360470	3366193	5723	Predicted by at least one method			pgaptmp_003243	3361380	3362114	-1	ABC transporter permease
3360470	3366193	5723	Predicted by at least one method			pgaptmp_003244	3362126	3362884	-1	ABC transporter permease
3360470	3366193	5723	Predicted by at least one method			pgaptmp_003245	3362881	3363792	-1	ABC transporter ATP-binding protein
3360470	3366193	5723	Predicted by at least one method			pgaptmp_003246	3364038	3364763	1	response regulator transcription factor
3360470	3366193	5723	Predicted by at least one method			pgaptmp_003247	3364760	3366193	1	HAMP domain-containing sensor histidine kinase
3368170	3375590	7420	Predicted by at least one method			pgaptmp_003249	3368170	3369420	-1	cation:dicarboxylase symporter family transporter
3368170	3375590	7420	Predicted by at least one method			pgaptmp_003250	3369462	3370637	-1	pyridoxal phosphate-dependent aminotransferase
3368170	3375590	7420	Predicted by at least one method			pgaptmp_003251	3370815	3371600	-1	SDR family oxidoreductase
3368170	3375590	7420	Predicted by at least one method			pgaptmp_003252	3371578	3372492	-1	fumarylacetoacetate hydrolase family protein
3368170	3375590	7420	Predicted by at least one method			pgaptmp_003253	3372967	3373677	-1	FadR/GntR family transcriptional regulator
3368170	3375590	7420	Predicted by at least one method			pgaptmp_003254	3373970	3374626	1	GntR family transcriptional regulator
3368170	3375590	7420	Predicted by at least one method			pgaptmp_003255	3375273	3375590	-1	winged helix-turn-helix transcriptional regulator
3368170	3375590	7420	Predicted by at least one method			pgaptmp_003256	3375541	3375987	1	3-hydroxyisobutyrate dehydrogenase
3865949	3951138	85189	Predicted by at least one method		mtnN	pgaptmp_003750	3865949	3866644	-1	5'-methylthioadenosine/S-adenosylhomocysteine nucleosidase
3865949	3951138	85189	Predicted by at least one method			pgaptmp_003751	3866661	3867299	-1	class I SAM-dependent methyltransferase
3865949	3951138	85189	Predicted by at least one method			pgaptmp_003752	3867454	3867666	1	DUF2536 family protein
3865949	3951138	85189	Predicted by at least one method			pgaptmp_003753	3867737	3868444	-1	DUF1510 family protein
3865949	3951138	85189	Predicted by at least one method			pgaptmp_003754	3868533	3870284	-1	penicillin-binding transpeptidase domain-containing protein
3865949	3951138	85189	Predicted by at least one method		greA	pgaptmp_003755	3870409	3870885	-1	transcription elongation factor GreA
3865949	3951138	85189	Predicted by at least one method		udk	pgaptmp_003756	3871188	3871826	-1	uridine kinase
3865949	3951138	85189	Predicted by at least one method			pgaptmp_003757	3871828	3873099	-1	U32 family peptidase
3865949	3951138	85189	Predicted by at least one method			pgaptmp_003758	3873132	3874061	-1	peptidase U32 family protein
3865949	3951138	85189	Predicted by at least one method			pgaptmp_003759	3874048	3874713	-1	O-methyltransferase
3865949	3951138	85189	Predicted by at least one method		mltG	pgaptmp_003760	3874971	3876113	-1	endolytic transglycosylase MltG
3865949	3951138	85189	Predicted by at least one method			pgaptmp_003761	3877686	3877976	-1	DUF1292 domain-containing protein
3865949	3951138	85189	Predicted by at least one method		ruvX	pgaptmp_003762	3877988	3878413	-1	Holliday junction resolvase RuvX
3865949	3951138	85189	Predicted by at least one method			pgaptmp_003763	3878413	3878682	-1	IreB family regulatory phosphoprotein
3865949	3951138	85189	Predicted by at least one method		alaS	pgaptmp_003764	3878748	3881384	-1	alanine--tRNA ligase
3865949	3951138	85189	Predicted by at least one method			pgaptmp_003765	3881693	3882769	-1	AI-2E family transporter
3865949	3951138	85189	Predicted by at least one method			pgaptmp_003766	3882996	3883211	-1	hypothetical protein
3865949	3951138	85189	Predicted by at least one method			pgaptmp_003767	3883201	3883665	-1	PRC-barrel domain-containing protein
3865949	3951138	85189	Predicted by at least one method			pgaptmp_003768	3883798	3884568	-1	TPM domain-containing protein
3865949	3951138	85189	Predicted by at least one method			pgaptmp_003769	3884568	3885134	-1	LemA family protein
3865949	3951138	85189	Predicted by at least one method			pgaptmp_003770	3885220	3887625	-1	ATP-dependent RecD-like DNA helicase
3865949	3951138	85189	Predicted by at least one method			pgaptmp_003771	3887662	3888327	-1	tetratricopeptide repeat protein
3865949	3951138	85189	Predicted by at least one method		mnmA	pgaptmp_003772	3888449	3889564	-1	tRNA 2-thiouridine(34) synthase MnmA
3865949	3951138	85189	Predicted by at least one method			pgaptmp_003773	3889594	3890739	-1	cysteine desulfurase family protein
3865949	3951138	85189	Predicted by at least one method			pgaptmp_003774	3890800	3891219	-1	Rrf2 family transcriptional regulator
3865949	3951138	85189	Predicted by at least one method			pgaptmp_003775	3891546	3892817	1	replication-associated recombination protein A
3865949	3951138	85189	Predicted by at least one method			pgaptmp_003776	3893395	3893973	-1	hypothetical protein
3865949	3951138	85189	Predicted by at least one method			pgaptmp_003777	3894116	3894415	-1	hypothetical protein
3865949	3951138	85189	Predicted by at least one method			pgaptmp_003778	3894652	3894789	1	ABC transporter ATP-binding protein
3865949	3951138	85189	Predicted by at least one method			pgaptmp_003779	3895074	3896003	1	LytR family transcriptional regulator
3865949	3951138	85189	Predicted by at least one method			pgaptmp_003780	3897161	3897292	-1	hypothetical protein
3865949	3951138	85189	Predicted by at least one method			pgaptmp_003781	3897550	3897687	-1	hypothetical protein
3865949	3951138	85189	Predicted by at least one method			pgaptmp_003782	3898920	3899315	-1	triple tyrosine motif-containing protein
3865949	3951138	85189	Predicted by at least one method			pgaptmp_003783	3899850	3901265	1	right-handed parallel beta-helix repeat-containing protein
3865949	3951138	85189	Predicted by at least one method			pgaptmp_003784	3901341	3902375	1	triple tyrosine motif-containing protein
3865949	3951138	85189	Predicted by at least one method		tagH	pgaptmp_003785	3902601	3904217	-1	teichoic acids export ABC transporter ATP-binding subunit TagH
3865949	3951138	85189	Predicted by at least one method			pgaptmp_003786	3904234	3905037	-1	ABC transporter permease
3865949	3951138	85189	Predicted by at least one method			pgaptmp_003787	3905034	3906311	-1	nucleotide sugar dehydrogenase
3865949	3951138	85189	Predicted by at least one method			pgaptmp_003788	3906362	3909106	-1	heparinase II/III family protein
3865949	3951138	85189	Predicted by at least one method			pgaptmp_003789	3909133	3911259	-1	group 1 glycosyl transferase
3865949	3951138	85189	Predicted by at least one method			pgaptmp_003790	3911271	3913430	-1	glycosyltransferase
3865949	3951138	85189	Predicted by at least one method			pgaptmp_003791	3913430	3913822	-1	hypothetical protein
3865949	3951138	85189	Predicted by at least one method			pgaptmp_003792	3913806	3915110	-1	glycosyltransferase
3865949	3951138	85189	Predicted by at least one method			pgaptmp_003793	3915107	3916363	-1	glycosyltransferase family 4 protein
3865949	3951138	85189	Predicted by at least one method		wecB	pgaptmp_003794	3916544	3917656	-1	UDP-N-acetylglucosamine 2-epimerase (non-hydrolyzing)
3865949	3951138	85189	Predicted by at least one method			pgaptmp_003795	3919039	3919143	-1	anti-repressor SinI family protein
3865949	3951138	85189	Predicted by at least one method			pgaptmp_003796	3920020	3921819	-1	ABC transporter ATP-binding protein
3865949	3951138	85189	Predicted by at least one method			pgaptmp_003797	3922091	3922567	-1	lasso peptide biosynthesis B2 protein
3865949	3951138	85189	Predicted by at least one method			pgaptmp_003798	3922599	3922904	-1	lasso peptide biosynthesis PqqD family chaperone
3865949	3951138	85189	Predicted by at least one method			pgaptmp_003799	3922898	3923836	-1	aldolase
3865949	3951138	85189	Predicted by at least one method			pgaptmp_003800	3923935	3924060	-1	paeninodin family lasso peptide
3865949	3951138	85189	Predicted by at least one method			pgaptmp_003801	3924142	3926076	-1	asparagine synthase-related protein
3865949	3951138	85189	Predicted by at least one method			pgaptmp_003802	3926919	3928088	-1	nucleotidyltransferase family protein
3865949	3951138	85189	Predicted by at least one method			pgaptmp_003803	3929557	3931719	1	BppU family phage baseplate upper protein
3865949	3951138	85189	Predicted by at least one method			pgaptmp_003804	3931783	3933357	-1	IS66 family transposase
3865949	3951138	85189	Predicted by at least one method		tnpB	pgaptmp_003805	3933410	3933769	-1	IS66 family insertion sequence element accessory protein TnpB
3865949	3951138	85189	Predicted by at least one method			pgaptmp_003806	3933937	3934086	-1	hypothetical protein
3865949	3951138	85189	Predicted by at least one method			pgaptmp_003807	3934334	3936052	-1	right-handed parallel beta-helix repeat-containing protein
3865949	3951138	85189	Predicted by at least one method		murJ	pgaptmp_003808	3936738	3938249	-1	murein biosynthesis integral membrane protein MurJ
3865949	3951138	85189	Predicted by at least one method			pgaptmp_003809	3938312	3939307	-1	glycosyltransferase family 2 protein
3865949	3951138	85189	Predicted by at least one method			pgaptmp_003810	3939300	3940598	-1	hypothetical protein
3865949	3951138	85189	Predicted by at least one method			pgaptmp_003811	3940893	3942032	-1	glycosyltransferase family 4 protein
3865949	3951138	85189	Predicted by at least one method			pgaptmp_003812	3942029	3942862	-1	aldolase/citrate lyase family protein
3865949	3951138	85189	Predicted by at least one method			pgaptmp_003813	3942891	3943508	-1	acetyltransferase
3865949	3951138	85189	Predicted by at least one method			pgaptmp_003814	3943505	3944149	-1	sugar transferase
3865949	3951138	85189	Predicted by at least one method			pgaptmp_003815	3944149	3945264	-1	aminotransferase class I/II-fold pyridoxal phosphate-dependent enzyme
3865949	3951138	85189	Predicted by at least one method			pgaptmp_003816	3945334	3945669	-1	polysaccharide biosynthesis protein
3865949	3951138	85189	Predicted by at least one method			pgaptmp_003817	3945791	3947617	-1	nucleoside-diphosphate sugar epimerase/dehydratase
3865949	3951138	85189	Predicted by at least one method			pgaptmp_003818	3947775	3947933	-1	hypothetical protein
3865949	3951138	85189	Predicted by at least one method			pgaptmp_003819	3948059	3948823	-1	CpsB/CapC family capsule biosynthesis tyrosine phosphatase
3865949	3951138	85189	Predicted by at least one method			pgaptmp_003820	3948966	3949643	-1	CpsD/CapB family tyrosine-protein kinase
3865949	3951138	85189	Predicted by at least one method			pgaptmp_003821	3949682	3950362	-1	Wzz/FepE/Etk N-terminal domain-containing protein
3865949	3951138	85189	Predicted by at least one method			pgaptmp_003822	3950839	3951138	1	helix-turn-helix domain-containing protein
3933937	3943508	9571	Predicted by at least one method			pgaptmp_003806	3933937	3934086	-1	hypothetical protein
3933937	3943508	9571	Predicted by at least one method			pgaptmp_003807	3934334	3936052	-1	right-handed parallel beta-helix repeat-containing protein
3933937	3943508	9571	Predicted by at least one method		murJ	pgaptmp_003808	3936738	3938249	-1	murein biosynthesis integral membrane protein MurJ
3933937	3943508	9571	Predicted by at least one method			pgaptmp_003809	3938312	3939307	-1	glycosyltransferase family 2 protein
3933937	3943508	9571	Predicted by at least one method			pgaptmp_003810	3939300	3940598	-1	hypothetical protein
3933937	3943508	9571	Predicted by at least one method			pgaptmp_003811	3940893	3942032	-1	glycosyltransferase family 4 protein
3933937	3943508	9571	Predicted by at least one method			pgaptmp_003812	3942029	3942862	-1	aldolase/citrate lyase family protein
3933937	3943508	9571	Predicted by at least one method			pgaptmp_003813	3942891	3943508	-1	acetyltransferase
3933937	3943508	9571	Predicted by at least one method			pgaptmp_003814	3943505	3944149	-1	sugar transferase
4538065	4550069	12004	Predicted by at least one method			pgaptmp_004408	4538065	4539123	-1	hypothetical protein
4538065	4550069	12004	Predicted by at least one method			pgaptmp_004409	4539104	4540366	-1	AAA family ATPase
4538065	4550069	12004	Predicted by at least one method			pgaptmp_004410	4540814	4541500	-1	hypothetical protein
4538065	4550069	12004	Predicted by at least one method			pgaptmp_004411	4541501	4542064	-1	DUF262 domain-containing protein
4538065	4550069	12004	Predicted by at least one method			pgaptmp_004412	4542067	4543281	-1	FRG domain-containing protein
4538065	4550069	12004	Predicted by at least one method			pgaptmp_004413	4543960	4544414	-1	SMI1/KNR4 family protein
4538065	4550069	12004	Predicted by at least one method			pgaptmp_004414	4544677	4545135	-1	SMI1/KNR4 family protein
4538065	4550069	12004	Predicted by at least one method			pgaptmp_004415	4545439	4545894	-1	SMI1/KNR4 family protein
4538065	4550069	12004	Predicted by at least one method			pgaptmp_004416	4545982	4546326	-1	tRNA-Val4
4538065	4550069	12004	Predicted by at least one method			pgaptmp_004417	4546420	4546875	-1	SMI1/KNR4 family protein
4538065	4550069	12004	Predicted by at least one method			pgaptmp_004418	4547013	4547627	-1	SMI1/KNR4 family protein
4538065	4550069	12004	Predicted by at least one method			pgaptmp_004419	4547737	4548255	-1	ankyrin repeat domain-containing protein
4538065	4550069	12004	Predicted by at least one method			pgaptmp_004420	4548643	4549080	-1	SMI1/KNR4 family protein
4538065	4550069	12004	Predicted by at least one method			pgaptmp_004421	4549064	4549195	-1	HNH endonuclease
4538065	4550069	12004	Predicted by at least one method			pgaptmp_004422	4549584	4550069	-1	hypothetical protein
4595740	4602420	6680	Predicted by at least one method			pgaptmp_004467	4595740	4595970	-1	NUDIX domain-containing protein
4595740	4602420	6680	Predicted by at least one method			pgaptmp_004468	4596101	4596316	1	hypothetical protein
4595740	4602420	6680	Predicted by at least one method			pgaptmp_004469	4596829	4597236	1	DUF4183 domain-containing protein
4595740	4602420	6680	Predicted by at least one method			pgaptmp_004470	4597331	4597615	-1	DUF4183 domain-containing protein
4595740	4602420	6680	Predicted by at least one method			pgaptmp_004471	4598174	4598552	1	hypothetical protein
4595740	4602420	6680	Predicted by at least one method			pgaptmp_004472	4598827	4599534	-1	DNA alkylation repair protein
4595740	4602420	6680	Predicted by at least one method			pgaptmp_004473	4600451	4601068	1	cell wall hydrolase
4595740	4602420	6680	Predicted by at least one method			pgaptmp_004474	4601432	4601977	-1	hypothetical protein
4595740	4602420	6680	Predicted by at least one method			pgaptmp_004475	4602139	4602420	-1	hypothetical protein
4783477	4788425	4948	Predicted by at least one method			pgaptmp_004678	4783477	4783686	-1	hypothetical protein
4783477	4788425	4948	Predicted by at least one method			pgaptmp_004679	4783889	4784401	-1	DinB family protein
4783477	4788425	4948	Predicted by at least one method			pgaptmp_004680	4784628	4785761	-1	zinc-dependent alcohol dehydrogenase
4783477	4788425	4948	Predicted by at least one method			pgaptmp_004681	4786327	4786764	-1	VOC family protein
4783477	4788425	4948	Predicted by at least one method			pgaptmp_004682	4787087	4787446	-1	winged helix-turn-helix transcriptional regulator
4783477	4788425	4948	Predicted by at least one method			pgaptmp_004683	4787691	4788425	1	NAD(P)-binding domain-containing protein
4795392	4803165	7773	Predicted by at least one method			pgaptmp_004692	4795392	4795772	-1	hypothetical protein
4795392	4803165	7773	Predicted by at least one method			pgaptmp_004693	4795762	4796262	-1	helix-turn-helix transcriptional regulator
4795392	4803165	7773	Predicted by at least one method			pgaptmp_004694	4797043	4797240	1	IDEAL domain-containing protein
4795392	4803165	7773	Predicted by at least one method			pgaptmp_004695	4797693	4797893	-1	hypothetical protein
4795392	4803165	7773	Predicted by at least one method			pgaptmp_004696	4797993	4798958	-1	carbohydrate kinase
4795392	4803165	7773	Predicted by at least one method			pgaptmp_004697	4799076	4801460	-1	GH32 C-terminal domain-containing protein
4795392	4803165	7773	Predicted by at least one method			pgaptmp_004698	4801506	4802105	-1	glycoside hydrolase family 32 protein
4795392	4803165	7773	Predicted by at least one method			pgaptmp_004699	4802179	4803165	-1	ABC transporter permease
4795392	4803165	7773	Predicted by at least one method			pgaptmp_004700	4803162	4804727	-1	sugar ABC transporter ATP-binding protein
4829557	4892468	62911	Predicted by at least one method			pgaptmp_004724	4829557	4830210	1	Vat family streptogramin A O-acetyltransferase
4829557	4892468	62911	Predicted by at least one method			pgaptmp_004725	4830565	4831890	-1	glutamate synthase
4829557	4892468	62911	Predicted by at least one method			pgaptmp_004726	4832218	4833012	-1	SDR family oxidoreductase
4829557	4892468	62911	Predicted by at least one method			pgaptmp_004727	4833375	4834034	-1	type 1 glutamine amidotransferase domain-containing protein
4829557	4892468	62911	Predicted by at least one method			pgaptmp_004728	4834273	4835160	-1	LysR family transcriptional regulator
4829557	4892468	62911	Predicted by at least one method			pgaptmp_004729	4836136	4836372	-1	hypothetical protein
4829557	4892468	62911	Predicted by at least one method			pgaptmp_004730	4836850	4838143	-1	IS110 family transposase
4829557	4892468	62911	Predicted by at least one method			pgaptmp_004731	4838497	4838691	1	helix-turn-helix transcriptional regulator
4829557	4892468	62911	Predicted by at least one method			pgaptmp_004732	4838702	4839148	1	hypothetical protein
4829557	4892468	62911	Predicted by at least one method			pgaptmp_004733	4839169	4839645	1	small multi-drug export protein
4829557	4892468	62911	Predicted by at least one method			pgaptmp_004734	4839830	4840737	-1	PhzF family isomerase
4829557	4892468	62911	Predicted by at least one method			pgaptmp_004735	4841320	4842599	-1	IS110 family transposase
4829557	4892468	62911	Predicted by at least one method			pgaptmp_004736	4843850	4844026	1	hypothetical protein
4829557	4892468	62911	Predicted by at least one method			pgaptmp_004737	4844276	4844791	1	hypothetical protein
4829557	4892468	62911	Predicted by at least one method			pgaptmp_004738	4845231	4845731	-1	DinB family protein
4829557	4892468	62911	Predicted by at least one method			pgaptmp_004739	4845858	4846703	-1	permease prefix domain 1-containing protein
4829557	4892468	62911	Predicted by at least one method			pgaptmp_004740	4846700	4847041	-1	PadR family transcriptional regulator
4829557	4892468	62911	Predicted by at least one method			pgaptmp_004741	4847297	4848568	-1	MFS transporter
4829557	4892468	62911	Predicted by at least one method			pgaptmp_004742	4848654	4849409	-1	class I SAM-dependent methyltransferase
4829557	4892468	62911	Predicted by at least one method			pgaptmp_004743	4849981	4850469	-1	GNAT family N-acetyltransferase
4829557	4892468	62911	Predicted by at least one method			pgaptmp_004744	4850610	4850948	-1	hypothetical protein
4829557	4892468	62911	Predicted by at least one method			pgaptmp_004745	4851771	4851902	-1	DUF6254 family protein
4829557	4892468	62911	Predicted by at least one method			pgaptmp_004746	4851971	4852153	-1	hypothetical protein
4829557	4892468	62911	Predicted by at least one method			pgaptmp_004747	4852451	4852969	-1	GNAT family N-acetyltransferase
4829557	4892468	62911	Predicted by at least one method			pgaptmp_004748	4852994	4853446	-1	MarR family transcriptional regulator
4829557	4892468	62911	Predicted by at least one method			pgaptmp_004749	4853557	4854201	1	YitT family protein
4829557	4892468	62911	Predicted by at least one method			pgaptmp_004750	4854328	4854819	-1	DUF6584 family protein
4829557	4892468	62911	Predicted by at least one method			pgaptmp_004751	4854977	4855599	-1	DUF3885 domain-containing protein
4829557	4892468	62911	Predicted by at least one method			pgaptmp_004752	4855656	4855901	-1	DUF3953 domain-containing protein
4829557	4892468	62911	Predicted by at least one method			pgaptmp_004753	4856056	4856505	-1	hypothetical protein
4829557	4892468	62911	Predicted by at least one method			pgaptmp_004754	4856572	4857246	-1	VOC family protein
4829557	4892468	62911	Predicted by at least one method			pgaptmp_004755	4857796	4857954	1	hypothetical protein
4829557	4892468	62911	Predicted by at least one method			pgaptmp_004756	4858142	4858423	-1	hypothetical protein
4829557	4892468	62911	Predicted by at least one method			pgaptmp_004757	4858434	4858823	-1	hypothetical protein
4829557	4892468	62911	Predicted by at least one method			pgaptmp_004758	4858837	4859202	-1	DUF2089 domain-containing protein
4829557	4892468	62911	Predicted by at least one method			pgaptmp_004759	4859490	4860350	-1	transporter substrate-binding domain-containing protein
4829557	4892468	62911	Predicted by at least one method			pgaptmp_004760	4861306	4862601	-1	IS110 family transposase
4829557	4892468	62911	Predicted by at least one method			pgaptmp_004761	4862804	4863298	-1	GNAT family N-acetyltransferase
4829557	4892468	62911	Predicted by at least one method			pgaptmp_004762	4863595	4864389	-1	Cof-type HAD-IIB family hydrolase
4829557	4892468	62911	Predicted by at least one method			pgaptmp_004763	4864485	4865249	-1	DeoR/GlpR family DNA-binding transcription regulator
4829557	4892468	62911	Predicted by at least one method			pgaptmp_004764	4865669	4866055	-1	DUF1259 domain-containing protein
4829557	4892468	62911	Predicted by at least one method		ahpF	pgaptmp_004765	4866740	4868269	-1	alkyl hydroperoxide reductase subunit F
4829557	4892468	62911	Predicted by at least one method		ahpC	pgaptmp_004766	4868298	4868861	-1	alkyl hydroperoxide reductase subunit C
4829557	4892468	62911	Predicted by at least one method			pgaptmp_004767	4869178	4870671	-1	amino acid permease
4829557	4892468	62911	Predicted by at least one method			pgaptmp_004768	4870862	4871632	-1	hypothetical protein
4829557	4892468	62911	Predicted by at least one method			pgaptmp_004769	4871667	4873184	-1	aminotransferase class I/II-fold pyridoxal phosphate-dependent enzyme
4829557	4892468	62911	Predicted by at least one method			pgaptmp_004770	4873281	4873826	-1	NAD(P)H-dependent oxidoreductase
4829557	4892468	62911	Predicted by at least one method			pgaptmp_004771	4873956	4874267	1	winged helix-turn-helix transcriptional regulator
4829557	4892468	62911	Predicted by at least one method			pgaptmp_004772	4874528	4875082	1	sugar O-acetyltransferase
4829557	4892468	62911	Predicted by at least one method		brnQ	pgaptmp_004773	4876712	4878061	1	branched-chain amino acid transport system II carrier protein
4829557	4892468	62911	Predicted by at least one method			pgaptmp_004774	4878130	4879272	-1	IS3 family transposase
4829557	4892468	62911	Predicted by at least one method			pgaptmp_004775	4879298	4879843	-1	GrpB family protein
4829557	4892468	62911	Predicted by at least one method			pgaptmp_004776	4880268	4880435	-1	hypothetical protein
4829557	4892468	62911	Predicted by at least one method			pgaptmp_004777	4880599	4882053	-1	aspartate aminotransferase family protein
4829557	4892468	62911	Predicted by at least one method			pgaptmp_004778	4882352	4882585	-1	hypothetical protein
4829557	4892468	62911	Predicted by at least one method			pgaptmp_004779	4882765	4883040	-1	hypothetical protein
4829557	4892468	62911	Predicted by at least one method			pgaptmp_004780	4883597	4883836	-1	hypothetical protein
4829557	4892468	62911	Predicted by at least one method			pgaptmp_004781	4884168	4885337	-1	serine hydrolase domain-containing protein
4829557	4892468	62911	Predicted by at least one method			pgaptmp_004782	4885822	4886040	-1	hypothetical protein
4829557	4892468	62911	Predicted by at least one method			pgaptmp_004783	4886977	4888251	-1	IS110 family transposase
4829557	4892468	62911	Predicted by at least one method			pgaptmp_004784	4888581	4889030	-1	MarR family transcriptional regulator
4829557	4892468	62911	Predicted by at least one method			pgaptmp_004785	4889075	4889842	-1	pirin family protein
4829557	4892468	62911	Predicted by at least one method			pgaptmp_004786	4889873	4890229	-1	DoxX family protein
4829557	4892468	62911	Predicted by at least one method			pgaptmp_004787	4890964	4891252	1	PadR family transcriptional regulator
4829557	4892468	62911	Predicted by at least one method			pgaptmp_004788	4891275	4892468	1	chromate transporter
4871667	4878061	6394	Predicted by at least one method			pgaptmp_004769	4871667	4873184	-1	aminotransferase class I/II-fold pyridoxal phosphate-dependent enzyme
4871667	4878061	6394	Predicted by at least one method			pgaptmp_004770	4873281	4873826	-1	NAD(P)H-dependent oxidoreductase
4871667	4878061	6394	Predicted by at least one method			pgaptmp_004771	4873956	4874267	1	winged helix-turn-helix transcriptional regulator
4871667	4878061	6394	Predicted by at least one method			pgaptmp_004772	4874528	4875082	1	sugar O-acetyltransferase
4871667	4878061	6394	Predicted by at least one method		brnQ	pgaptmp_004773	4876712	4878061	1	branched-chain amino acid transport system II carrier protein
4879298	4883836	4538	Predicted by at least one method			pgaptmp_004775	4879298	4879843	-1	GrpB family protein
4879298	4883836	4538	Predicted by at least one method			pgaptmp_004776	4880268	4880435	-1	hypothetical protein
4879298	4883836	4538	Predicted by at least one method			pgaptmp_004777	4880599	4882053	-1	aspartate aminotransferase family protein
4879298	4883836	4538	Predicted by at least one method			pgaptmp_004778	4882352	4882585	-1	hypothetical protein
4879298	4883836	4538	Predicted by at least one method			pgaptmp_004779	4882765	4883040	-1	hypothetical protein
4879298	4883836	4538	Predicted by at least one method			pgaptmp_004780	4883597	4883836	-1	hypothetical protein
4895977	4902137	6160	Predicted by at least one method			pgaptmp_004791	4895977	4896984	-1	ketoacyl-ACP synthase III
4895977	4902137	6160	Predicted by at least one method			pgaptmp_004792	4897409	4898329	1	IS110 family transposase
4895977	4902137	6160	Predicted by at least one method			pgaptmp_004793	4898335	4898613	1	hypothetical protein
4895977	4902137	6160	Predicted by at least one method			pgaptmp_004794	4898826	4899182	-1	MmcQ/YjbR family DNA-binding protein
4895977	4902137	6160	Predicted by at least one method			pgaptmp_004795	4899954	4900901	1	IS110 family transposase
4895977	4902137	6160	Predicted by at least one method			pgaptmp_004796	4900907	4901185	1	hypothetical protein
4895977	4902137	6160	Predicted by at least one method			pgaptmp_004797	4901250	4902137	-1	alpha/beta fold hydrolase
4929591	4934774	5183	Predicted by at least one method			pgaptmp_004823	4929591	4929746	-1	hypothetical protein
4929591	4934774	5183	Predicted by at least one method			pgaptmp_004824	4930774	4931514	1	metal-binding protein ZinT
4929591	4934774	5183	Predicted by at least one method			pgaptmp_004825	4931939	4932355	-1	DUF4362 domain-containing protein
4929591	4934774	5183	Predicted by at least one method			pgaptmp_004826	4932553	4933692	-1	FtsW/RodA/SpoVE family cell cycle protein
4929591	4934774	5183	Predicted by at least one method			pgaptmp_004827	4934067	4934774	-1	cytochrome c biogenesis protein CcdA
